# Supplementary material for: Whole-genome expression profile in zebrafish embryos after chronic exposure to morphine: identification of new genes associated with neuronal function and mu opioid receptor expression
Source: BMC Genomics. 2014 Oct 8;15:874. doi: 10.1186/1471-2164-15-874 (PMC4201762; doi:10.1186/1471-2164-15-874)
Supplement: Supplementary file 1 — Additional file 1: Table listing the probe-sets of genes expressed differentially by chronic morphine treatment in zebrafish embryos. Significance level for each probe-set are presented as d-, p- and q-value. The expression changes between Morphine vs. Control are showed as R fold. List of known genes up-, down-, and up-/down-regulated. (XLSX 199 KB) [file 12864_2014_6556_MOESM1_ESM.xlsx]

## Sheet: Probe sets
probeset ID	d.value	p.value	q.value	R.fold	Genename	Description / Validation in silico
Dr.26538.1.A1_at	19.3549	1.28066e-06	0.0152054	4.73238	NA	NA
Dr.6147.1.A1_at	14.3531	2.56131e-06	0.0152054	3.91476	rpf2	ribosome production factor 2
Dr.22160.1.A1_at	12.2515	5.12262e-06	0.0152054	3.39962	wu:fd59e12	wu:fd59e12
Dr.11026.1.A1_at	12.3986	3.84197e-06	0.0152054	3.24089	LOC100536813	acterized LOC100536813
Dr.14502.1.S1_at	11.6048	6.40328e-06	0.0152054	2.47536	LOC100002043	LOC100002043 / CU914813.1
Dr.24320.1.S1_at	9.931	8.96459e-06	0.0152054	2.35737	bnip4	BCL2/adenovirus E1B interacting protein 4 (bnip4)
Dr.631.1.S1_at	7.48299	2.30518e-05	0.0152054	2.26392	mg:db04d07	mg:db04d07
Dr.19567.1.S1_at	8.12125	1.92098e-05	0.0152054	2.23909	ppp1r14ab	protein phosphatase 1, regulatory (inhibitor) subunit 14Ab (ppp1r14ab)
Dr.15846.1.A1_at	7.89349	2.04905e-05	0.0152054	2.1951	LOC100534715	LOC100534715
Dr.9852.1.A1_at	8.91257	1.40872e-05	0.0152054	2.16416	camk1gb	calcium/calmodulin-dependent protein kinase Igb (camk1gb)
Dr.22306.1.S1_at	7.52129	2.17711e-05	0.0152054	2.02133	NA	NA
Dr.7717.2.A1_at	5.56182	4.61036e-05	0.0152054	2.02046	grb2	growth factor receptor-bound protein 2
Dr.5995.1.A1_at	9.03484	1.28066e-05	0.0152054	1.89654	sept9a	Major facilitator superfamily domain-containing protein 1 (msf1) (septin 9)
Dr.4083.1.A1_at	6.35085	3.45777e-05	0.0152054	1.88378	si:dkey-81p22.11	si:dkey-81p22.11
Dr.17340.1.S1_at	4.30761	0.000111417	0.0152054	1.82829	hnmt	histamine N-methyltransferase
Dr.3639.1.S1_at	6.23362	3.58584e-05	0.0152054	1.77063	itih3	inter-alpha (globulin) inhibitor H3
Dr.3576.1.A1_at	8.36466	1.79292e-05	0.0152054	1.74107	acox1	acyl-Coenzyme A oxidase 1, palmitoyl
Dr.6847.1.S1_a_at	1.9082	0.00616059	0.082464	1.73358	slc31a1	solute carrier family 31 (copper transporters), member 1
Dr.2848.1.A1_at	4.56513	9.47685e-05	0.0152054	1.72475	ahnak	similar to AHNAK nucleoprotein (neuroblast differentiation-associated protein AHNAK)
Dr.21800.1.A1_at	5.63352	4.35423e-05	0.0152054	1.70567	mybpc2b	myosin binding protein C, fast type b
Dr.24155.1.A1_at	4.48524	9.86105e-05	0.0152054	1.69142	hrc	sarcoplasmic reticulum histidine-rich calcium-binding protein
Dr.23925.1.A1_at	6.68784	3.3297e-05	0.0152054	1.6855	soat1	sterol O-acyltransferase (acyl-Coenzyme A: cholesterol acyltransferase) 1 (soat1)
Dr.839.2.S1_a_at	5.38815	5.37875e-05	0.0152054	1.6854	si:dkeyp-1h4.9	si:dkeyp-1h4.9
Dr.5129.1.S1_at	7.21083	2.56131e-05	0.0152054	1.68235	sesn3	sestrin 3
Dr.5003.1.A1_at	4.61059	8.83652e-05	0.0152054	1.64901	megf6	multiple epidermal growth factor-like domains protein 6
Dr.17662.1.S1_at	5.25295	5.63489e-05	0.0152054	1.63131	btr22	bloodthirsty-related gene family, member 22 (btr22)
DrAffx.2.98.S1_at	2.58586	0.000950247	0.0270926	1.60801	NA	NA
Dr.11169.1.A1_at	4.79788	7.68393e-05	0.0152054	1.60764	NA	NA
Dr.5467.1.A1_at	4.28321	0.00011654	0.0152054	1.60131	serping1	serpin peptidase inhibitor, clade G (C1 inhibitor), member 1
Dr.7717.1.S1_at	2.21031	0.00244989	0.0477634	1.58923	grb2	growth factor receptor-bound protein 2
Dr.26332.1.A1_s_at	4.99755	6.53134e-05	0.0152054	1.57128	dcps	mRNA decapping enzyme (dcps)
Dr.1603.1.A1_at	4.21312	0.000122303	0.0152799	1.54203	cyp51	cytochrome P450, family 51
Dr.15555.1.S1_at	3.52944	0.00021387	0.0158624	1.53831	tmem101	transmembrane protein 101-like
Dr.4965.1.A1_at	4.3134	0.000110136	0.0152054	1.53818	wu:fa56d06	wu:fa56d06
Dr.5461.1.A1_at	4.39729	0.000105014	0.0152054	1.53607	cox4.2	cytochrome c oxidase subunit IV isoform 2 (cox4.2)
Dr.23813.1.S1_at	3.59279	0.000199142	0.0157415	1.5054	alpp	alkaline phosphatase, placental (alpp)
Dr.7352.1.A1_at	4.88398	7.4278e-05	0.0152054	1.50088	ube2d2	ubiquitin-conjugating enzyme E2D 2 (UBC4/5 homolog, yeast)
Dr.19111.1.A1_at	2.61999	0.000880451	0.0260691	1.49195	LOC100537515	LOC100537515
Dr.19223.1.S2_at	4.74698	7.94007e-05	0.0152054	1.4915	aldocb	aldolase C, fructose-bisphosphate, b
Dr.15970.1.S1_at	3.74161	0.000172248	0.0154829	1.49095	fbxo44	F-box protein 44
Dr.2094.1.S1_at	3.78827	0.0001556	0.0154829	1.48856	cldn11b	claudin 11b
Dr.100.1.A1_at	3.75363	0.000168406	0.0154829	1.48536	abca12	ATP-binding cassette, sub-family A (ABC1), member 12
Dr.7467.1.S1_at	4.68593	8.45233e-05	0.0152054	1.4798	serinc5	serine incorporator 5
Dr.2970.1.S1_at	4.36347	0.000107575	0.0152054	1.47783	apoea	apolipoprotein Ea (apoea)
Dr.16118.1.A1_at	3.59122	0.000200423	0.0157415	1.4618	maptb	microtubule-associated protein tau b
Dr.15238.1.S1_at	4.4659	9.98911e-05	0.0152054	1.45202	ccl-c11b	chemokine CCL-C11b
Dr.11457.1.S1_at	2.5987	0.000920151	0.0266742	1.44306	zbtb16	zinc finger and BTB domain containing 16
Dr.8658.1.A1_at	5.97235	3.84197e-05	0.0152054	1.44185	mphosph8	M-phase phosphoprotein 8
Dr.12489.1.S1_at	4.30079	0.000113978	0.0152054	1.44138	mlf1	myeloid leukemia factor 1 (mlf1)
Dr.17434.1.S1_a_at	4.90576	7.17167e-05	0.0152054	1.43955	ints7	integrator complex subunit 7
Dr.18505.1.S1_at	2.65915	0.000810015	0.0249803	1.43848	ccnt1	cyclin-T1 (ccnt1)
Dr.5528.1.S1_at	2.4147	0.0014132	0.0346677	1.4357	fetub	fetuin B (fetub)
Dr.4878.1.S1_at	3.51906	0.000218352	0.0159008	1.43215	LOC100535167	uncharacterized LOC100535167
Dr.12485.1.A1_at	4.89846	7.29974e-05	0.0152054	1.43046	c5h11orf88	UPF0722 protein C11orf88 homolog (c5h11orf88)
Dr.147.1.A1_at	4.27367	0.000120382	0.0152054	1.42998	sepx1a	selenoprotein X, 1a (methionine-R-sulfoxide reductase B1-A)
Dr.956.1.S1_at	3.77776	0.000160722	0.0154829	1.42269	cox6b1	cytochrome c oxidase subunit Vib polypeptide 1 (cox6b1)
Dr.11748.1.A1_at	3.86457	0.000149196	0.0154003	1.41911	iplag2	calcium-independent phospholipase A2-gamma-like
Dr.8835.2.S1_at	3.02822	0.000399565	0.0184595	1.40904	mphosph8	M-phase phosphoprotein 8
Dr.13119.1.S1_at	2.96549	0.000451431	0.0192097	1.40122	NA	NA
Dr.26154.1.A1_x_at	3.78421	0.000158161	0.0154829	1.39973	NA	NA
Dr.25140.7.A1_at	4.30402	0.000112698	0.0152054	1.3955	epcam	epithelial cell adhesion molecule (epcam)
Dr.23662.1.S1_at	5.23854	5.89102e-05	0.0152054	1.39181	pdcl3	phosducin-like 3
Dr.1194.1.S1_at	2.77048	0.000633284	0.0217944	1.39088	gapdhs	glyceraldehyde-3-phosphate dehydrogenase, spermatogenic
Dr.11590.1.A1_at	3.92236	0.000145354	0.0154003	1.39039	nr0b2a	nuclear receptor subfamily 0, group B, member 2a
Dr.1015.1.A1_at	3.00514	0.000418774	0.018834	1.38947	si:ch211-217k17.9	si:ch211-217k17.9
Dr.4605.1.A1_at	3.52178	0.000216431	0.0158624	1.38939	wu:fc33h04	wu:fc33h04
Dr.4490.1.A1_at	3.74309	0.000170968	0.0154829	1.3862	adnp2b	ADNP homeobox 2b
Dr.12839.1.S1_at	3.18804	0.00033169	0.0173302	1.38476	rmd1	regulator of microtubule dynamics protein 1 (rmd1)
Dr.822.1.S3_at	2.28204	0.00200487	0.042131	1.38088	cxcl12a	chemokine (C-X-C motif) ligand 12a (stromal cell-derived factor 1)
Dr.8645.1.A1_at	3.21075	0.000316962	0.0171061	1.38073	abcb5	ATP-binding cassette, sub-family B (MDR/TAP), member 5 (abcb5)
Dr.16884.1.A1_at	4.14238	0.000124864	0.0152799	1.3807	d2hgdh	D-2-hydroxyglutarate dehydrogenase
Dr.16183.1.S1_at	3.22824	0.000308638	0.0169491	1.37486	dlc	Delta-like protein C Precursor
Dr.25098.1.S1_at	4.04168	0.00013575	0.0153502	1.3709	acsl5	acyl-CoA synthetase long-chain family member 5 (acsl5)
Dr.12425.5.S1_a_at	2.92808	0.000481527	0.0195795	1.36882	fth1	ferritin, heavy polypeptide 1
Dr.12467.1.A1_at	2.82123	0.000576295	0.0212875	1.36706	dmxl2	Dmx-like 2 (rabconnectin-3)
Dr.22062.1.A1_at	4.27593	0.000119101	0.0152054	1.36315	tmem41aa	transmembrane protein 41aa (tmem41aa)
Dr.2022.1.A1_at	3.76637	0.000164564	0.0154829	1.36253	arg2	arginase, type II
Dr.427.2.A1_a_at	3.15762	0.000349619	0.0175151	1.362	NA	NA
Dr.16543.1.S1_at	3.17101	0.000345137	0.0174282	1.36021	ctu1	cytoplasmic tRNA 2-thiolation protein 1 (ctu1)
Dr.26404.1.S1_at	1.99476	0.00467311	0.06983	1.35709	LOC550268	zgc:110283
Dr.10295.1.A1_at	3.69647	0.000180572	0.0155336	1.35613	gng7	guanine nucleotide binding protein (G protein), gamma 7 (gng7)
Dr.21401.1.S1_at	4.27868	0.00011782	0.0152054	1.35463	NA	NA
Dr.18800.1.S1_at	3.78294	0.000159442	0.0154829	1.35408	ccbl2	cysteine conjugate-beta lyase 2 (Kynurenine--oxoglutarate transaminase 3)
Dr.23694.1.A1_x_at	3.4258	0.000240123	0.0162792	1.35326	galk2	galactokinase 2
Dr.17775.1.A1_at	2.15189	0.00292822	0.0530798	1.35156	col5a1	procollagen, type V, alpha 1 (wu:fa99c11)
Dr.6337.1.S1_at	4.12173	0.000128706	0.0152799	1.35048	cyp11a1	cytochrome P450, subfamily XIA, polypeptide 1
Dr.12249.1.A1_at	4.72034	8.1962e-05	0.0152054	1.3503	LOC692330	zgc:136302
Dr.13614.1.S1_at	4.36873	0.000106294	0.0152054	1.34999	LOC100537724	si:dkey-102m7.3
DrAffx.1.27.S1_at	3.13574	0.000358584	0.0176558	1.34948	tfpia	tissue factor pathway inhibitor a
Dr.23722.1.S1_at	3.21224	0.000315682	0.0171061	1.34654	cyp27a1.4	cytochrome P450, family 27, subfamily A, polypeptide 1, gene 4 (cyp27a1.4)
Dr.19947.1.S1_at	3.04427	0.000387398	0.0182525	1.34568	lmbr1l	limb region 1 like
AFFX-Dr-GAPDH-3_at	2.7675	0.000637767	0.0218496	1.34284	gapdhs	glyceraldehyde-3-phosphate dehydrogenase, spermatogenic
Dr.17950.1.S1_at	2.54869	0.00103285	0.028519	1.3391	NA	NA
Dr.881.1.A1_at	3.49653	0.000226676	0.0160104	1.33706	ckap4 = p63	cytoskeleton-associated protein 4 (type-II transmembrane protein p63)
Dr.16713.1.S1_at	3.57666	0.000206826	0.0157415	1.3366	galcb	galactosylceramidase b
Dr.24951.1.A1_at	2.20729	0.00247487	0.0480386	1.3357	lrrc8a	leucine rich repeat containing 8 family, member A
Dr.18209.1.A1_at	1.9169	0.00598707	0.081055	1.33393	fam120c	family with sequence similarity 120C (fam120c) (constitutive coactivator of PPAR-gamma-like protein 2)
Dr.23694.1.A1_at	3.96384	0.000142793	0.0154003	1.33381	galk2	galactokinase 2
Dr.411.1.A1_at	4.45845	0.000102452	0.0152054	1.33302	sgsm3	small G protein signaling modulator 3 (RUN and TBC1 domain-containing protein 3)
Dr.25319.1.A1_at	2.00674	0.00450086	0.067989	1.33287	si:dkey-9p20	si:dkey-9p20
Dr.11244.1.S1_at	4.29452	0.000115259	0.0152054	1.3296	gpia	glucose phosphate isomerase a
Dr.7100.1.A1_at	2.90155	0.000505859	0.0200874	1.32629	ier-l	Immediate early response protein-like
Dr.198.1.S2_at	2.37156	0.00157521	0.0368888	1.32585	fsta	Follistatin-A Precursor (Follistatin-1)(zFst1)(Activin-binding protein)
Dr.23437.1.S1_at	3.75808	0.000167126	0.0154829	1.32546	wu:fb09h07	wu:fb09h07
Dr.8006.1.A1_at	2.87188	0.000537235	0.0205734	1.32339	eif4a2	eukaryotic translation initiation factor 4A, isoform 2
Dr.21310.1.A1_at	4.43801	0.000103733	0.0152054	1.32236	tmem180	transmembrane protein 180
Dr.180.1.A1_at	3.31595	0.000276622	0.0166719	1.32167	cyp26b1	cytochrome P450, family 26, subfamily b, polypeptide 1
Dr.6285.1.S1_at	2.77227	0.000628162	0.0217442	1.32015	gcshb	glycine cleavage system protein H (aminomethyl carrier), b
Dr.14326.1.A1_at	2.82425	0.000570532	0.0212351	1.31495	hlfa	hepatic leukemia factor a (hlfa)
Dr.6204.1.A1_at	3.61126	0.00019466	0.0157226	1.31449	map7d1b	microtubule-associated protein 7 domain containing 1b (map7d1b)
Dr.15596.1.A1_at	3.9271	0.000144074	0.0154003	1.31427	LOC100005931	LOC100005931
Dr.957.1.A1_at	3.17308	0.000338733	0.0174105	1.31247	gpa33	glycoprotein A33 (gpa33)
Dr.9423.1.S1_at	3.02125	0.000406608	0.0187121	1.31213	ndufb2	NADH dehydrogenase (ubiquinone) 1 beta subcomplex, 2, 8kDa
Dr.16921.1.A1_at	3.7667	0.000163284	0.0154829	1.31124	eif3hb	Eukaryotic translation initiation factor 3 subunit H-B (Eukaryotic translation initiation factor 3 subunit 3-B)(eIF-3 gamma-B)(eIF3 p40 subunit B);
Dr.1603.1.A1_x_at	1.9944	0.00468336	0.0698569	1.30919	cyp51	cytochrome P450, family 51
Dr.12498.1.S1_at	3.33575	0.000270859	0.016648	1.30904	rad1	RAD1 homolog (S. pombe)
Dr.9382.1.S1_at	3.96527	0.000141512	0.0154003	1.3081	dnajc11	DnaJ (Hsp40) homolog, subfamily C, member 11
Dr.23763.1.A1_at	2.89114	0.000516745	0.0202488	1.30781	fblim1	filamin-binding LIM protein-1
Dr.23350.1.S1_at	3.32627	0.00027342	0.016648	1.30778	pvalb8	parvalbumin 8 (oncomodulin A)
Dr.24246.1.S1_at	3.00548	0.000417494	0.018834	1.30761	h1fx	H1 histone family, member X
Dr.7320.1.A1_at	3.2225	0.000311199	0.0169491	1.30739	tmem184a	transmembrane protein 184a
Dr.21816.1.A1_at	4.61502	8.70846e-05	0.0152054	1.30535	NA	NA
Dr.20398.1.A1_x_at	2.3565	0.001645	0.0377053	1.30429	acsl1	acyl-CoA synthetase long-chain family member 1
Dr.24333.1.A1_s_at	3.29241	0.000284306	0.0166961	1.30364	c11H12orf10	UPF0160 protein MYG1, mitochondrial
Dr.3539.1.A1_at	2.95307	0.000459115	0.0193093	1.3012	C11orf54	Ester hydrolase C11orf54 homolog
Dr.18175.1.A1_at	2.39881	0.00147147	0.0354381	1.3004	eif2c2	eukaryotic translation initiation factor 2C, 2 (eif2c2)
Dr.12715.1.S1_at	3.22679	0.000309919	0.0169491	1.2992	ctage5	cutaneous T-cell lymphoma-associated antigen 5
Dr.4477.1.A1_at	1.89379	0.00646987	0.0844652	1.29913	magi1b	membrane associated guanylate kinase, WW and PDZ domain containing 1b (magi1b) (BAI1-associated protein 1)
Dr.3315.1.A1_at	2.67428	0.00078184	0.0243645	1.29859	gcn1l1	GCN1 general control of amino-acid synthesis 1-like 1 (yeast)
Dr.8001.4.A1_at	2.7867	0.000608952	0.0215826	1.29768	kiaa2018	kiaa2018
Dr.12956.1.S1_at	3.38069	0.00025357	0.0164251	1.29647	fuom	Protein fucU homolog (fucose mutarotase)
Dr.152.1.A1_at	2.48945	0.00119677	0.0314368	1.29624	xirp1	xin actin-binding repeat containing 1
Dr.1842.1.A1_at	2.76584	0.000640968	0.0218496	1.29609	mpp1	membrane protein, palmitoylated 1 (55 kDa erythrocyte membrane protein)
Dr.5300.2.S1_at	3.7448	0.000169687	0.0154829	1.29486	wu:fi71g09	wu:fi71g09
Dr.25714.1.A1_at	3.23807	0.000302875	0.0169491	1.29317	ctssb.2	cathepsin S, b.2
Dr.254.1.A1_at	4.1466	0.000123583	0.0152799	1.29153	NA	NA
Dr.9657.1.S1_at	2.42658	0.00137606	0.0342439	1.29074	aim1a	absent in melanoma 1a
Dr.3458.1.S1_at	2.73386	0.000689633	0.0224748	1.29045	NA	NA
Dr.11392.1.A1_at	2.39697	0.00147788	0.03551	1.29027	pabpc1b	poly A binding protein, cytoplasmic 1 b
Dr.2710.2.A1_at	3.15018	0.00035154	0.0175373	1.28966	tom1	similar to target of myb1 (chicken)
Dr.19446.2.S1_a_at	2.5	0.0011654	0.030886	1.28927	pcmt	l-isoaspartyl protein carboxyl methyltransferase
Dr.7466.1.S1_at	1.95512	0.00529103	0.0753168	1.28856	ak3	adenylate kinase 3
Dr.21326.1.A1_at	3.01521	0.00041045	0.01873	1.28801	plekhj1	pleckstrin homology domain-containing family J member 1-like (plekhj1)
Dr.22807.1.A1_at	3.14279	0.000354742	0.0176129	1.28689	psd3l	pleckstrin and Sec7 domain containing 3, like
Dr.867.1.S1_at	3.19433	0.000327208	0.0173302	1.28424	wdr1	WD repeat domain 1
Dr.9657.2.A1_at	2.76116	0.000649933	0.0219035	1.28421	slc45a2	absent in melanoma 1a - slc45a2
Dr.5300.1.A1_at	2.32703	0.0017609	0.0393737	1.28404	wu:fc63a07	wu:fc63a07
Dr.5141.1.A1_at	2.31926	0.00180188	0.0399142	1.28209	LOC556629	zgc:171679
Dr.21412.1.A1_at	2.87175	0.000539156	0.0205734	1.28068	tmx1	thioredoxin-related transmembrane protein 1
Dr.13076.1.S1_at	3.64089	0.000189537	0.0156249	1.27886	plekhf1	pleckstrin homology domain containing, family F (with FYVE domain) member 1
Dr.5904.1.A1_s_at	2.73679	0.00068387	0.0224301	1.2787	spata2l	spermatogenesis associated 2-like
Dr.13104.1.A1_at	3.6016	0.000196581	0.0157415	1.27786	btr30	bloodthirsty-related gene family, member 30
Dr.7952.1.S1_at	3.04601	0.000386118	0.0182525	1.27751	pkm2a	pyruvate kinase, muscle, a
Dr.7508.1.A1_at	2.56168	0.00100019	0.0279779	1.27595	hipk3b	homeodomain interacting protein kinase 3b
Dr.24762.1.S1_at	3.48603	0.000229237	0.0160104	1.27555	zc3h15	zinc finger CCCH-type containing 15
Dr.13995.1.A1_at	3.19151	0.000330409	0.0173302	1.27409	alkbh5	alkylated DNA repair protein alkB homolog 5
Dr.4561.1.S1_at	2.45692	0.0012813	0.0327866	1.2737	vldlr	very low density lipoprotein receptor
Dr.11175.1.A1_at	2.40583	0.00144266	0.0350189	1.27307	NA	NA
Dr.12378.1.S1_at	3.81326	0.000153679	0.0154631	1.27295	hspb1 (=hsp25; hsp27)	heat shock protein, alpha-crystallin-related, 1 (=hsp25; hsp27)
Dr.6229.1.A1_at	2.6649	0.000799129	0.0247088	1.27171	wu:fb74g08	wu:fb74g08
Dr.2512.1.A1_at	2.3639	0.00161106	0.0372148	1.26871	trip11	thyroid hormone receptor interactor 11
Dr.8786.1.A1_at	3.76158	0.000165845	0.0154829	1.26807	NA	NA
Dr.691.1.S1_at	2.73295	0.000693475	0.0224965	1.26758	dhrs13a.2	dehydrogenase/reductase (SDR family) member 13a.2 (dhrs13a.2)
Dr.24473.1.A1_at	2.25957	0.00212973	0.0441301	1.26738	zc3h18	zinc finger CCCH-type containing 18
Dr.17656.1.A1_at	3.14084	0.000356022	0.0176129	1.26695	dmrt1	doublesex and mab-3 related transcription factor 1
Dr.376.1.S1_at	2.98927	0.000433502	0.0189788	1.26521	atg4b	ATG4 autophagy related 4 homolog B (S. cerevisiae)
Dr.2275.1.A1_at	3.43965	0.000236921	0.016254	1.26465	golgb1	golgi autoantigen, golgin subfamily b, macrogolgin (with transmembrane signal), 1
Dr.14350.1.A1_at	1.91182	0.00609272	0.0820368	1.2643	sec24	sec24-like
Dr.8398.1.A1_at	1.99569	0.00465839	0.0697473	1.26407	CdGAPr	CG10538 gene product
Dr.9088.1.A1_at	2.78266	0.000614074	0.0216006	1.26312	ck18	Keratin, type I cytoskeletal 18 (death-associated protein kinase 1 ; dapk1)
Dr.7691.1.A1_at	1.87801	0.0068054	0.0863263	1.26273	gna11	guanine nucleotide binding protein (G protein), alpha 11 (Gq class)
Dr.4616.1.A1_at	2.84548	0.000553243	0.0208531	1.26217	si:ch211-202h22.6	si:ch211-202h22.6
Dr.20342.1.S1_at	3.07716	0.000375872	0.0180679	1.26196	brf1	BRF1 homolog, subunit of RNA polymerase III transcription initiation factor IIIB
Dr.26491.1.S1_at	2.63816	0.00084075	0.0254584	1.25985	slc43a2b	solute carrier family 43, member 2b
Dr.4875.1.A1_at	3.17223	0.000340654	0.0174242	1.25944	si:ch211-93f2.1	si:ch211-93f2.1
Dr.3651.1.A1_at	2.80678	0.000590382	0.0213523	1.25873	nod	NOD-like receptor C (nucleotide-binding oligomerization domain-containing protein)
Dr.3645.1.S1_at	2.88378	0.000524429	0.0203981	1.25862	plg	plasminogen
Dr.407.1.A1_at	2.80979	0.000588461	0.0213523	1.25832	kcnk6	potassium channel, subfamily K, member 6
Dr.11064.1.A1_at	2.65565	0.000818339	0.0250166	1.25717	aplp	amyloid beta (A4) precursor-like protein
Dr.15816.1.S1_at	1.89135	0.00652686	0.0844652	1.25641	LOC561325	similar to mCG8648
Dr.20740.1.A1_at	2.37023	0.00158353	0.0369253	1.25581	wu:fe26c10	wu:fe26c10
Dr.14035.1.S1_at	2.16733	0.00279951	0.0516133	1.25466	ponzr1	plac8 onzin related protein (si:dkey-33c9.4).
Dr.728.2.A1_at	2.72245	0.000713325	0.0229523	1.25401	LOC564373	LOC564373
Dr.19071.1.A1_at	2.48353	0.00121214	0.0315612	1.25379	med11	mediator complex subunit 11
Dr.8934.1.A1_at	3.24019	0.000300954	0.0169349	1.25348	zgc:113208	LOC550591
Dr.20398.1.A1_at	2.9693	0.000448229	0.0191435	1.25299	acsl1	acyl-CoA synthetase long-chain family member 1
Dr.21849.1.A1_at	3.57676	0.000205545	0.0157415	1.25249	ugt2a6	UDP glucuronosyltransferase 2 family, polypeptide A6
Dr.3291.1.A1_at	2.89773	0.00050842	0.0201218	1.25237	wu:fc66b10	wu:fc66b10
Dr.4129.1.S1_at	2.45479	0.00128898	0.0328417	1.25126	lamb1	laminin, beta 1
Dr.18420.1.S1_at	2.50446	0.00115707	0.030802	1.25091	diablo	diablo homolog (Drosophila);
Dr.5583.1.A1_at	2.4263	0.00137735	0.0342439	1.25041	NA	NA
Dr.17882.1.A1_at	2.25269	0.00216687	0.0444869	1.24975	nid2a	nidogen 2a (osteonidogen)
Dr.19223.1.S1_at	2.12638	0.00315682	0.0547972	1.2496	aldocb	aldolase C, fructose-bisphosphate, b
Dr.13385.1.S1_at	2.64985	0.000826663	0.0251025	1.24866	cers2b	ceramide synthase 2b (cers2b)
Dr.4938.1.S1_at	2.56155	0.00100147	0.0279779	1.24617	fads2	fatty acid desaturase 2
Dr.9.1.S1_at	3.39523	0.000248447	0.016388	1.24472	LOC100537997	protein KIAA0664 homolog /// si:ch211-166a6.5
Dr.1702.1.A1_at	2.7808	0.000618557	0.0216006	1.24207	immt	inner membrane protein, mitochondrial (mitofilin) (proliferation-inducing gene 4)
Dr.5384.1.S1_at	3.64874	0.000185695	0.0156249	1.24062	hexa	hexosaminidase A (alpha polypeptide)
Dr.4314.1.A1_a_at	1.93902	0.00557469	0.0779612	1.24046	NA	NA
Dr.5308.1.A1_at	2.94591	0.000470001	0.0193093	1.24045	pigp	phosphatidylinositol glycan, class P
Dr.12337.2.A1_a_at	2.38517	0.00152718	0.036181	1.24029	ppt2	palmitoyl-protein thioesterase 2
Dr.3813.1.A1_at	2.11354	0.0032804	0.0562029	1.24018	flna	filamin A, alpha
Dr.14064.1.S1_at	2.97379	0.000443107	0.0191169	1.23808	abi3bp	ABI family, member 3 (NESH) binding protein
Dr.26254.1.A1_at	2.46236	0.00126529	0.0325172	1.23776	NA	NA
Dr.4164.1.A1_at	1.94475	0.00547544	0.0772098	1.23754	fbxl5	F-box and leucine-rich repeat protein 5
Dr.14862.1.S1_at	2.19979	0.00253954	0.0487013	1.23738	LOC100005580	hypothetical LOC100005580
Dr.5987.1.A1_at	3.1338	0.000359864	0.0176558	1.23707	msl1	Male-specific lethal 1-like 1 (MSL1-like 1)
Dr.9875.1.A1_at	2.28807	0.00196517	0.0418557	1.23665	sc5dl	sterol-C5-desaturase (ERG3 delta-5-desaturase homolog, S. cerevisiae)-like (sc5dl)
Dr.26428.1.A1_at	2.99531	0.000428379	0.0189784	1.23643	nucks1a	nuclear casein kinase and cyclin-dependent kinase substrate 1a
Dr.7643.1.S1_at	2.80644	0.000591663	0.0213523	1.23634	fam116b	family with sequence similarity 116, member B (DENN/MADD domain containing 6B; DENND6B)
Dr.15783.1.S1_at	2.32078	0.00178972	0.0398963	1.23625	dhrs11	dehydrogenase/reductase (SDR family) member 11
Dr.8738.1.A1_at	3.01966	0.000409169	0.01873	1.23504	wu:fc59c03	wu:fc59c03
Dr.19427.2.S1_at	2.02662	0.0042268	0.0660334	1.23271	osbpl2	oxysterol binding protein-like 2 (osbpl2)
Dr.6690.1.A1_at	2.21204	0.00243581	0.0477634	1.2311	pvrl3l	poliovirus receptor-related 3 like
Dr.26483.1.S1_at	2.9649	0.000453352	0.0192097	1.22976	ero1l	Endoplasmic oxidoreductin-1-like protein
Dr.7082.1.A1_at	2.7132	0.000724211	0.0231146	1.22891	wu:fj49b05	wu:fj49b05
Dr.21771.1.A1_at	3.53197	0.000211308	0.0158624	1.22858	bnip4	BCL2/adenovirus E1B interacting protein 4 (bnip4)
Dr.427.1.A1_a_at	2.48676	0.00120318	0.0314993	1.22853	wu:fa11f12	wu:fa11f12
Dr.16652.1.S1_at	1.94068	0.00553884	0.0776228	1.22815	cobl-1	cordon-bleu protein-like 1-like
Dr.18547.1.A1_at	2.02237	0.0042902	0.0665013	1.22793	utp18	UTP18 small subunit (SSU) processome component homolog (yeast) (utp18)
Dr.17696.1.A1_at	2.14394	0.00299866	0.0536184	1.22732	akap11	A kinase (PRKA) anchor protein 11 (akap11) (ppp1r44)
Dr.17269.1.A1_at	2.62921	0.000868285	0.0258377	1.22721	LOC792031	zgc:113886
Dr.2623.1.A1_at	2.88749	0.000521867	0.0203822	1.2272	sfrp2	secreted frizzled-related protein 2 (sfrp2)
Dr.26468.1.S1_at	3.41843	0.000241404	0.0162792	1.22705	cuta	cutA divalent cation tolerance homolog (E. coli) (brain acetylcholinesterase putative membrane anchor)
Dr.13097.1.S1_at	3.12433	0.000363066	0.0177396	1.22688	pfkfb4l	6-phosphofructo-2-kinase/fructose-2,6-biphosphatase 4, like
Dr.6884.1.S1_at	2.22653	0.00233784	0.0465729	1.22621	slc3a2	solute carrier family 3 (activators of dibasic and neutral amino acid transport), member 2
Dr.560.1.S1_at	3.3343	0.000272139	0.016648	1.22439	fbln1	fibulin 1
Dr.15438.1.A1_at	2.01683	0.00436319	0.0671539	1.22428	tsc1a	tuberous sclerosis 1a (hamartin)
Dr.198.1.S1_at	1.92137	0.0059019	0.0806025	1.22279	fsta	Follistatin-A Precursor (Follistatin-1)(zFst1)(Activin-binding protein)
Dr.25666.3.A1_at	1.93668	0.00561055	0.0782783	1.22277	NA	NA
Dr.26307.1.A1_at	2.09359	0.00348018	0.0581162	1.22245	ppargc1b	peroxisome proliferator-activated receptor (ppargc1b)
Dr.5569.2.A1_at	2.01376	0.0044125	0.0676002	1.22217	wu:fl08f01	wu:fl08f01
Dr.9781.1.S1_at	2.24566	0.00221233	0.0450824	1.22214	six4a	sine oculis homeobox homolog 4a
Dr.24146.1.S1_at	2.53691	0.00106807	0.0290855	1.22211	slc16a9b	solute carrier family 16 (monocarboxylic acid transporters), member 9b
Dr.22938.1.A1_at	2.06912	0.00373951	0.0611248	1.22191	klf10	Kruppel-like factor 10
Dr.16652.2.A1_at	2.18294	0.00267017	0.0504026	1.2217	cobl-1	cordon-bleu protein-like 1-like
Dr.5757.1.S1_at	2.32077	0.001791	0.0398963	1.22162	cyp26a1	cytochrome P450, subfamily XXVIA, polypeptide 1
Dr.9067.1.A1_at	2.29701	0.0019069	0.0412678	1.22157	lrrc40	leucine rich repeat containing 40
Dr.4681.1.A1_at	2.49392	0.00118076	0.0312235	1.2206	ttna	titin a
Dr.7010.1.S1_at	2.76093	0.000651213	0.0219035	1.22054	elovl7a	ELOVL family member 7, elongation of long chain fatty acids (yeast) a
Dr.1302.1.A1_at	2.14905	0.00295575	0.0533344	1.22017	napsa	napsin A aspartic peptidase
Dr.14862.2.A1_at	2.72048	0.000718448	0.0229925	1.21902	LOC100005580	hypothetical LOC100005580
Dr.25796.1.A1_at	2.35687	0.00164308	0.0377053	1.21883	sgo1	shugoshin-like 1
Dr.12809.1.A1_at	2.74318	0.000672985	0.0221956	1.21751	ppp1r3cb	protein phosphatase 1, regulatory (inhibitor) subunit 3Cb
Dr.4451.1.S1_at	2.76462	0.000642249	0.0218496	1.21736	chp	calcium binding protein P22 (Calcium-binding protein CHP)(Calcineurin homologous protein)(Calcineurin B homolog)
Dr.5387.1.A1_at	2.36866	0.00159442	0.0369464	1.21714	LOC565165	hypothetical LOC565165
Dr.12091.1.A1_at	1.89113	0.00652942	0.0844652	1.21692	lama5	laminin, alpha 5
Dr.12661.2.S1_at	1.88073	0.00675674	0.0860528	1.21675	nbr1	next to BRCA1 gene 1 protein
Dr.7590.1.A1_at	2.79985	0.000596786	0.0214719	1.2166	wu:fj68b05	wu:fj68b05
Dr.25398.1.S1_at	2.61838	0.000885573	0.0261013	1.21649	lppr3	Lipid phosphate phosphatase-related protein type 1 (Plasticity-related gene 3 protein)(PRG-3)
Dr.26154.1.A1_at	1.89261	0.00650061	0.0844652	1.21603	NA	NA
Dr.26464.1.S1_at	2.02286	0.00428443	0.0665013	1.21436	minal	MYC induced nuclear antigen-like
Dr.21289.1.A1_at	1.85632	0.00730934	0.08977	1.21385	wu:fb99h12	wu:fb99h12
Dr.24345.1.A1_at	2.09367	0.0034789	0.0581162	1.21354	col5a1	procollagen, type V, alpha 1 (col5a1)
Dr.6064.1.A1_at	1.98232	0.00486393	0.0714391	1.21247	LOC100000433	LOC100000433
Dr.12951.1.A1_x_at	2.43294	0.00135429	0.0339234	1.21223	NA	NA
Dr.26459.1.S1_at	2.55701	0.0010162	0.0281904	1.21217	nnmt	nicotinamide N-methyltransferase
Dr.17344.1.A1_at	1.84599	0.00756419	0.0913327	1.21203	papd1	PAP associated domain containing 1-like (mitochondrial poly(A) polymerase; mtpap)
Dr.11303.1.S1_at	2.17658	0.00272395	0.0510892	1.21121	wu:fk57h01	wu:fk57h01
Dr.8475.1.A1_at	2.33928	0.00170519	0.0384905	1.21089	wu:fk33d07	wu:fk33d07
Dr.17377.1.S1_at	2.30779	0.00185311	0.0406695	1.20965	tmem131	transmembrane protein 131 (RW1 protein-like)
Dr.12661.1.A1_at	1.98573	0.00481398	0.0710687	1.20957	nbr1	next to BRCA1 gene 1 protein
Dr.15320.1.S1_at	2.4911	0.00119037	0.0313379	1.20927	ghrb	growth hormone receptor b
Dr.17885.1.S1_at	1.9076	0.00617084	0.0825081	1.20884	bcam	basal cell adhesion molecule (bcam)
Dr.24333.1.A1_at	2.54065	0.00105526	0.0289359	1.20822	c11H12orf10	UPF0160 protein MYG1, mitochondrial
Dr.14395.1.A1_at	2.15842	0.0028834	0.0526691	1.20754	pih1d1	PIH1 domain containing 1
Dr.733.1.A1_at	2.36313	0.00161619	0.0372606	1.20726	racgap1	Rac GTPase-activating protein 1
Dr.9512.1.A1_at	2.61826	0.000888135	0.0261013	1.20705	ivns1abpa	influenza virus NS1A binding protein a (NS1-binding protein homolog A)(NS1-BP homolog A)
Dr.10050.1.A1_at	1.85492	0.00734456	0.0899927	1.20678	adipor2	adiponectin receptor 2
Dr.6913.1.S1_at	2.56222	0.00099699	0.0279779	1.20635	rassf8b	Ras association (RalGDS/AF-6) domain family 8b
Dr.25209.1.S1_at	2.58553	0.000951527	0.0270926	1.20625	C12orf23	UPF0444 transmembrane protein C12orf23 homolog
Dr.6283.1.A1_at	2.47256	0.00123519	0.0319512	1.2062	ccdc15	coiled-coil domain-containing protein 15-like
Dr.13902.1.S1_at	1.92655	0.00579305	0.079521	1.20612	slc4a4a	solute carrier family 4, member 4a (slc4a4a)
Dr.5752.1.S1_at	2.04673	0.00399372	0.063563	1.20544	hoxc5a	homeo box C5a
Dr.19446.1.S1_at	2.22878	0.00231799	0.0464097	1.20351	pcmt	l-isoaspartyl protein carboxyl methyltransferase
Dr.7188.1.A1_at	2.11389	0.00327848	0.0562029	1.20287	sgsh	N-sulfoglucosamine sulfohydrolase (sulfamidase)
Dr.24277.1.A1_at	2.53791	0.00106487	0.029065	1.20261	kiaa0947l	KIAA0947-like (H. sapiens)
Dr.17722.1.A1_at	2.29133	0.00193891	0.0417046	1.20173	ddx20	DEAD (Asp-Glu-Ala-Asp) box polypeptide 20
Dr.22616.1.A1_at	2.36803	0.00159634	0.0369464	1.20045	tfe3a	transcription factor binding to IGHM enhancer 3a
Dr.21049.1.S1_at	2.2558	0.00215022	0.0442986	1.20041	yipf3	Yip1 domain family, member 3
Dr.13400.1.S1_at	1.88673	0.00663124	0.0852094	1.20012	pleca	plectin 1, intermediate filament binding protein 500kDa (plectin a)
Dr.13605.1.S1_at	2.5418	0.0010495	0.0288445	1.19911	ppm1h	Protein phosphatase 1H (PP2C domain containing) (neurite extension-related protein phosphatase related to PP2C) (ras homolog gene family, member C like 1)
Dr.3368.1.S1_at	1.85646	0.00730614	0.08977	1.19851	riok1	serine/threonine-protein kinase RIO1
Dr.3757.1.A1_at	2.32886	0.00175066	0.0392471	1.1982	wu:fc13c09	wu:fc13c09
Dr.17452.1.S1_at	2.17676	0.00272203	0.0510892	1.19808	nipsnap3	nipsnap homolog 3A
Dr.19590.2.A1_a_at	3.05499	0.000380995	0.0180944	1.19765	ncoat	nuclear receptor coactivator 4
Dr.1918.2.A1_a_at	1.90538	0.00621246	0.0827849	1.19754	plekha5	pleckstrin homology domain containing, family A member 5
Dr.25406.1.A1_at	2.39389	0.0014926	0.0356577	1.19658	ces2	carboxylesterase 2 (intestine, liver)
Dr.24743.1.A1_at	2.82276	0.000573093	0.0212638	1.19652	syngr2b	synaptogyrin 2b
Dr.16405.1.S1_at	1.93171	0.00569636	0.0790112	1.19484	folh1	folate hydrolase (prostate-specific membrane antigen) 1
Dr.22510.1.S1_at	2.22764	0.00232887	0.0464723	1.19459	capsl	calcyphosine-like
Dr.5964.1.A1_at	2.09523	0.00346225	0.0579799	1.19289	wu:fj38g12	wu:fj38g12
Dr.13479.1.A1_at	1.84554	0.00757572	0.0913327	1.19261	LOC557813	LOC557813
Dr.17326.1.A1_at	1.85497	0.00734264	0.0899927	1.19221	ccdc115	Coiled-coil domain-containing protein 115
Dr.7692.1.A1_at	2.99881	0.000421976	0.0189063	1.1922	oclna	occludin a
Dr.20019.1.S1_at	2.68297	0.000765832	0.0240551	1.19185	thy1	Thy-1 cell surface antigen
Dr.24984.1.S1_at	2.03726	0.0041013	0.0648406	1.1911	hsd3b1	hydroxy-delta-5-steroid dehydrogenase, 3 beta- and steroid delta-isomerase 1
Dr.13081.1.A1_at	2.28807	0.00196325	0.0418557	1.19083	uchl5	ubiquitin carboxyl-terminal hydrolase CYLD-like
Dr.12673.1.A1_at	1.88509	0.00666517	0.0853973	1.19065	agfg2	Arf-GAP domain and FG repeat-containing protein 2
Dr.1099.1.S1_at	2.9498	0.000465518	0.0193093	1.1906	prkcsh	protein kinase C substrate 80K-H
Dr.23614.1.A1_at	1.92633	0.00580009	0.079521	1.18941	NA	NA
Dr.15141.1.A1_at	1.9831	0.00485176	0.0713824	1.18878	rnf115	Rabring 7 (E3 ubiquitin-protein ligase RNF115 = zinc finger protein 364)
Dr.13813.1.A1_at	2.68089	0.000769034	0.0240919	1.1882	znrf2	zinc and ring finger 2
Dr.23449.1.S1_at	2.0956	0.00345777	0.0579799	1.18816	abt4	ABC Transporter family member (abt-4)-like
Dr.5008.1.S1_at	2.13937	0.00303836	0.0539235	1.18809	leprotl1 = vps55	leptin receptor overlapping transcript-like 1 (leprotl1 = vps55)
Dr.20935.1.S1_at	1.90005	0.00632772	0.0834776	1.18793	mylipa	E3 ubiquitin-protein ligase MYLIP-A (Myosin regulatory light chain-interacting protein A)
Dr.19532.1.A1_at	2.12692	0.00315233	0.0547972	1.18786	NA	NA
Dr.175.1.A1_at	2.46679	0.00124864	0.0321589	1.18739	prrg1	proline rich Gla (G-carboxyglutamic acid) 1
Dr.24219.2.A1_at	2.00708	0.00449638	0.067989	1.18683	LOC556628	zgc:111868
Dr.26048.1.A1_at	2.55601	0.0010194	0.0282133	1.18677	ccdc127	coiled-coil domain containing 127 (ccdc127)
Dr.7513.1.A1_at	1.91866	0.00595249	0.080771	1.18675	NA	NA
Dr.8194.1.S1_at	2.07024	0.00372287	0.0610103	1.18668	opn1sw1	opsin 1 (cone pigments), short-wave-sensitive 1
Dr.5214.2.A1_at	2.82734	0.000567971	0.0212063	1.18632	man2b1	mannosidase, alpha, class 2B, member 1
Dr.20008.2.A1_at	2.29682	0.00190818	0.0412678	1.18593	krt7	type I keratin E7
Dr.14914.1.A1_at	2.14949	0.00295191	0.0533344	1.18544	slc10a7	Sodium/bile acid cotransporter 7 (Na(+)/bile acid cotransporter 7)(Solute carrier family 10 member 7)
Dr.2989.1.A1_at	2.06706	0.00376449	0.0612277	1.1854	cecr1a	cat eye syndrome chromosome region, candidate 1a
Dr.12709.1.S1_at	2.01587	0.00437856	0.0672539	1.18537	klhl11	kelch-like 11 (Drosophila)
Dr.25679.1.S1_at	1.85423	0.00736249	0.0901138	1.18492	slc1a3a	solute carrier family 1 (glial high affinity glutamate transporter), member 3a
Dr.2718.1.A1_at	2.89493	0.000512903	0.0202151	1.18472	zgc:64072	zgc:64072
Dr.11558.1.A1_at	2.04118	0.00405392	0.0641769	1.18465	creb3l3	cAMP responsive element binding protein 3-like 3 (creb3l3)
Dr.23722.2.A1_at	1.95548	0.00528719	0.0753168	1.18436	cyp27a1.4	cytochrome P450, family 27, subfamily A, polypeptide 1, gene 4 (cyp27a1.4)
Dr.1484.1.A1_at	2.1517	0.00293014	0.0530798	1.18432	aebp1	AE binding protein 1 (AEBP1)
Dr.10602.1.A1_at	1.96711	0.00510021	0.0734897	1.1837	ddx17	DEAD (Asp-Glu-Ala-Asp) box helicase 17 (ddx17)
Dr.21754.1.A1_at	1.87282	0.0069149	0.0871808	1.18357	sart3	squamous cell carcinoma antigen recognised by T cells 3
Dr.3267.1.S1_at	1.93472	0.00564193	0.0786237	1.18352	cldnh	claudin h (claudin-3)
Dr.7282.1.A1_at	2.75738	0.000660178	0.0220179	1.18338	iqgap2	IQ motif containing GTPase activating protein 2
Dr.610.1.S1_at	2.46037	0.00126849	0.032529	1.1823	hsp90a.1	heat shock protein 90-alpha 1
Dr.18589.1.A1_at	2.15809	0.00288916	0.0526933	1.18174	nlrx1	NLR family member X1
Dr.20838.1.A1_at	2.09045	0.00352308	0.0584218	1.18158	pde9a	phosphodiesterase 9A
Dr.12867.1.A1_at	1.903	0.00626305	0.0829007	1.18141	NA	NA
Dr.10326.1.S1_at	2.20315	0.00250624	0.0482777	1.17968	junba	jun B proto-oncogene a
Dr.16754.2.A1_at	2.74045	0.000676827	0.0222605	1.17953	tab1	TGF-beta activated kinase 1/MAP3K7 binding protein 1
Dr.13792.1.S1_at	2.26732	0.00207978	0.0433982	1.17943	ncoa4	nuclear receptor coactivator 4
Dr.18343.1.A1_at	1.89505	0.0064417	0.0844652	1.17884	uchl5	ubiquitin carboxyl-terminal hydrolase CYLD-like
Dr.17541.1.S1_at	2.31955	0.00179996	0.0399142	1.17858	slc9a3r1	solute carrier family 9 (sodium/hydrogen exchanger), member 3 regulator 1
Dr.26174.1.A1_at	1.85803	0.00726132	0.0894342	1.17827	NA	NA
Dr.14417.1.A1_at	1.97096	0.00503874	0.0731214	1.17755	cspp1	centrosome and spindle pole-associated protein 1-like (ABP)
Dr.8153.5.A1_at	2.73504	0.000687072	0.022473	1.17729	LOC100534948	wu:fb07d03
Dr.23164.1.A1_at	2.1641	0.00282897	0.0520755	1.17709	wu:fk47b03	wu:fk47b03
Dr.17699.1.A1_at	2.14655	0.00297624	0.0534597	1.17636	cdc37l1	CDC37 cell division cycle 37 homolog (S. cerevisiae)-like 1
Dr.17462.1.S1_at	2.47791	0.00122303	0.0317749	1.17589	hyou1	hypoxia up-regulated 1
Dr.8587.1.A2_at	2.41601	0.00140808	0.0346135	1.17407	igfbp1a	insulin-like growth factor binding protein 1a
Dr.20.1.S1_at	1.97059	0.00504386	0.0731214	1.17389	snai2	snail homolog 2 (Drosophila)
Dr.20197.1.A1_at	2.50427	0.00115963	0.030802	1.17326	slc43a2b	solute carrier family 43, member 2b (slc43a2b)
Dr.11197.1.S1_at	1.99765	0.00463405	0.0694706	1.173	kidins220a	kinase D-interacting substrate of 220a (kidins220a)
Dr.10359.1.A1_at	2.13234	0.00310751	0.0545308	1.17265	smim13	small integral membrane protein 13
Dr.13188.2.A1_a_at	2.17399	0.00274765	0.0510892	1.17229	akap1b	A kinase (PRKA) anchor protein 1b
Dr.8587.1.A1_at	2.06389	0.00379714	0.0615061	1.17174	igfbp1a	insulin-like growth factor binding protein 1a
Dr.18532.1.A1_at	2.5232	0.00110521	0.0296884	1.17171	si:dkey-265i7.2	si:dkey-265i7.2
Dr.504.1.S1_at	2.33637	0.00171736	0.0386915	1.17088	ergic3	ERGIC and golgi 3
Dr.3743.1.S1_at	2.13482	0.00308382	0.0543001	1.17075	wdr43	WD repeat domain 43
Dr.12792.1.A1_at	2.06021	0.00384133	0.0620525	1.17061	rmnd5b	required for meiotic nuclear division 5 homolog B (S. cerevisiae)
Dr.6506.1.A1_at	2.03398	0.0041442	0.0652321	1.16982	pank1a	pantothenate kinase 1a
Dr.6958.1.S1_at	1.95387	0.00531344	0.0754631	1.16964	slc39a13	solute carrier family 39 (zinc transporter), member 13
Dr.1742.1.A1_at	2.14731	0.0029692	0.0534597	1.16883	osbp10	oxysterol-binding protein-like protein 10-like
Dr.14001.1.A1_at	2.1098	0.00331242	0.0564585	1.16881	pttg1ip	pituitary tumor-transforming 1 interacting protein
Dr.24311.1.S1_at	2.20316	0.00250432	0.0482777	1.16841	nme4	non-metastatic cells 4, protein expressed in
Dr.7274.1.S1_at	1.88201	0.00672472	0.085761	1.16812	pfkfb1	6-phosphofructo-2-kinase/fructose-2,6-biphosphatase 1
Dr.7856.1.S1_at	1.99112	0.00473266	0.0703154	1.16784	mif	macrophage migration inhibitory factor
Dr.429.1.S1_at	2.06757	0.00375872	0.0612179	1.16782	dlx5a	Homeobox protein Dlx5a (DLX-4)(Distal-less homeobox protein 5a)
Dr.3469.1.A1_at	1.84431	0.00760774	0.0914551	1.16683	zbtb7a	zinc finger and BTB domain containing 7a
Dr.9737.1.S1_at	2.26522	0.00209771	0.043619	1.16673	shmt1	serine hydroxymethyltransferase 1 (shmt1)
Dr.23435.1.S1_at	2.01396	0.00440738	0.0676002	1.16668	zp2.2	zona pellucida glycoprotein 2.2 (zp2.2)
Dr.9457.1.A1_at	1.8944	0.00645707	0.0844652	1.16622	egln3	egl nine homolog 3 (C. elegans)
Dr.1431.1.S1_at	1.89555	0.00642889	0.084437	1.16622	NA	NA
Dr.14903.1.S1_at	2.23107	0.0023039	0.0463636	1.16614	cox8	Cytochrome c oxidase polypeptide VIII-heart, mitochondrial-like
Dr.16136.1.S1_at	1.92917	0.0057431	0.079289	1.16592	slc30a9	solute carrier family 30 (zinc transporter), member 9
Dr.14920.1.S1_a_at	2.06173	0.00382468	0.0618677	1.1658	numa1	nuclear mitotic apparatus protein 1
Dr.11372.1.A1_at	1.94871	0.00540629	0.0765072	1.16573	NA	NA
Dr.204.1.A1_at	2.1612	0.00285522	0.0523155	1.16557	hdlbp	high density lipoprotein binding protein
Dr.24753.1.S2_at	1.96993	0.00506243	0.0731228	1.16528	ccnd1	cyclin D1
Dr.24454.1.S1_at	1.8445	0.00760133	0.0914551	1.16512	rbm5	RNA binding motif protein 5
Dr.888.1.S1_at	2.43824	0.00133572	0.0336714	1.16508	atp1a1	ATPase, Na+/K+ transporting, alpha 1 polypeptide
Dr.17004.1.A1_at	2.29481	0.00192162	0.0414078	1.16466	mei1	meiosis inhibitor protein 1-like (mei1)
Dr.26427.1.A1_at	2.24733	0.00220081	0.044975	1.16415	dido1	death inducer-obliterator 1
Dr.7506.1.A1_at	1.87986	0.00677147	0.0860528	1.16323	tuba8l2	tubulin, alpha 8 like 2
Dr.22239.1.A1_at	1.92006	0.00592816	0.0806025	1.16301	LOC792854	wu:fd56c01
Dr.6099.1.S1_at	1.89225	0.00651021	0.0844652	1.16286	scinlb	scinderin like b
Dr.6819.1.A1_at	2.3956	0.00148364	0.035515	1.16238	pgam1b	phosphoglycerate mutase 1b
Dr.16871.2.A1_x_at	1.94293	0.00549657	0.0773241	1.16221	LOC100007703	zgc:153921
Dr.3789.1.A1_at	2.36937	0.00158929	0.0369274	1.16156	slc7a8	solute carrier family 7 (amino acid transporter light chain, L system), member A8 (large neutral amino acids transporter small subunit 2)(L-type amino acid transporter 2)
Dr.20953.1.S1_at	1.84372	0.00762182	0.0914551	1.16112	wu:fb33b12	wu:fb33b12
Dr.16878.2.A1_a_at	1.93173	0.00569508	0.0790112	1.16109	tmem11	transmembrane protein 11
Dr.19516.1.S1_at	2.00533	0.00452071	0.0681734	1.16081	mfsd6b	major facilitator superfamily domain containing 6b (macrophage MHC class I receptor 2 homolog B)
Dr.25704.1.A1_at	1.99018	0.00475123	0.070427	1.16067	st6gal1	ST6 beta-galactosamide alpha-2,6-sialyltranferase 1
Dr.15849.1.S1_at	1.93002	0.00572389	0.079208	1.15966	plekhb2	pleckstrin homology domain containing, family B member 2
Dr.2015.1.A1_at	1.92665	0.00579048	0.079521	1.15934	trappc11	trafficking protein particle complex subunit 11 (foie gras)
Dr.9071.1.A1_at	2.21277	0.00243132	0.0477634	1.15908	si:dkey-250d21.1	si:dkey-250d21.1
Dr.18226.1.A1_at	2.06658	0.00377025	0.0612376	1.15817	dhcr7	7-dehydrocholesterol reductase
Dr.20912.1.S1_at	2.14087	0.00302427	0.0538344	1.158	alcama	CD166 antigen homolog Precursor (Activated leukocyte cell adhesion molecule)(Neurolin)
Dr.10567.1.A1_at	1.92197	0.00589166	0.0805903	1.15786	dusp16	dual specificity phosphatase 16
Dr.19144.1.A1_at	2.04819	0.00397195	0.0633014	1.15686	p4ha2	procollagen-proline, 2-oxoglutarate 4-dioxygenase (proline 4-hydroxylase), alpha polypeptide 2
Dr.24325.1.A1_at	2.06905	0.00374272	0.0611248	1.15656	wrd77	WD repeat domain 77
Dr.6438.1.A1_at	2.0352	0.0041314	0.0651429	1.15536	pptc7	PTC7 protein phosphatase homolog (S. cerevisiae) (pptc7)
Dr.20173.1.S1_at	2.55964	0.00100916	0.0280605	1.15535	lamp2	lysosomal membrane glycoprotein 2
Dr.25496.1.A1_at	1.84822	0.00751297	0.0909456	1.15423	top1l	topoisomerase (DNA) I, like
Dr.4200.1.A1_at	1.9703	0.00505155	0.0731228	1.15342	smyhc1	slow myosin heavy chain 1
Dr.14867.1.A1_at	1.83715	0.00778383	0.0928828	1.1526	nxph1	neurexophilin 1
Dr.3074.1.A1_at	1.86708	0.00705257	0.0880506	1.15208	eepd1	Endonuclease/exonuclease/phosphatase family domain-containing protein 1
Dr.7758.1.A1_at	2.11401	0.0032772	0.0562029	1.15205	irf5	interferon regulatory factor 5
Dr.12425.5.S1_at	1.84139	0.00767369	0.0919221	1.15144	LOC100006523	zgc:198419
Dr.9292.1.A1_at	2.41677	0.00140552	0.0346135	1.15131	tmem237b	transmembrane protein 237B
Dr.4724.1.S1_at	2.76282	0.00064481	0.021874	1.15114	eno1	enolase 1, (alpha)
Dr.21888.1.S1_at	2.00998	0.00445988	0.0678882	1.15005	jam2a	junctional adhesion molecule 2a
Dr.5904.1.A1_x_at	2.12658	0.00315425	0.0547972	1.14984	spata2l	spermatogenesis associated 2-like
Dr.22498.1.A1_at	1.84397	0.0076135	0.0914551	1.14976	itga5	integrin, alpha 5 (fibronectin receptor, alpha polypeptide)
Dr.3932.1.S1_at	2.41967	0.00139784	0.0345678	1.1496	p4ha1	procollagen-proline, 2-oxoglutarate 4-dioxygenase (proline 4-hydroxylase), alpha polypeptide I
Dr.12986.1.A1_a_at	2.25587	0.00214894	0.0442986	1.14885	c-fos	v-fos FBJ murine osteosarcoma viral oncogene homolog
Dr.14377.1.S1_at	1.99266	0.00470641	0.0701127	1.14829	spata17	spermatogenesis-associated 17
Dr.20538.1.A1_at	1.87156	0.00694243	0.0873183	1.1481	adi1	1,2-dihydroxy-3-keto-5-methylthiopentene dioxygenase. Aci-reductone dioxygenase(ARD)
Dr.7022.1.A1_at	2.24301	0.00223859	0.0453567	1.1477	zgc:165666	wu:fj09h01
Dr.25591.1.A1_at	1.98824	0.00477428	0.0706804	1.14751	si:ch211-191i18.1	si:ch211-191i18.1
Dr.3197.3.A1_x_at	1.84873	0.00749952	0.0909456	1.14652	LOC100535751	LOC100535751
Dr.2779.1.A1_at	2.21091	0.00244605	0.0477634	1.1461	ndfip2	Nedd4 family interacting protein 2
Dr.10719.1.S1_at	1.95313	0.00532625	0.0755546	1.14587	atp1a1a.4	ATPase, Na+/K+ transporting, alpha 1a.4 polypeptide
Dr.26003.1.A1_at	2.00699	0.00449894	0.067989	1.14576	bbc3	BCL2 binding component 3
Dr.12940.1.A1_at	1.89103	0.00653262	0.0844652	1.14552	cxcr3.2	chemokine (C-X-C motif) receptor 3.2
Dr.17946.1.S1_at	1.86198	0.00715887	0.0886321	1.14531	rfx4	regulatory factor X, 4 (rfx4)
Dr.11690.1.S1_at	2.02746	0.00421528	0.0660271	1.14446	ntd5	ntl-dependent gene 5
Dr.8310.1.S1_at	2.1097	0.00331434	0.0564585	1.14441	psen1	presenilin 1
Dr.16522.1.A1_at	1.93725	0.00560287	0.078263	1.14362	rnaseh1	ribonuclease H1
Dr.12399.1.S1_at	1.98127	0.00487866	0.0714391	1.14355	mst1	macrophage stimulating 1 (hepatocyte growth factor-like)
Dr.7859.1.A1_at	1.88466	0.00667542	0.0853973	1.14298	syne1	spectrin repeat containing, nuclear envelope 1-like (nesprin-1)
Dr.20517.1.S1_at	2.08394	0.00358904	0.0592672	1.14245	ndrg3a	N-myc downstream regulated family member 3a
Dr.8990.1.A1_at	2.06839	0.00375104	0.0611766	1.1416	snx9l	sorting nexin 9-like
Dr.16233.1.A1_at	1.9592	0.00522828	0.0747904	1.14152	klhl26	kelch-like 26 (Drosophila)
Dr.8594.1.S1_at	1.86272	0.00714606	0.0886321	1.14138	zgc:100919	vertebrate transmembrane 4 superfamily-like
Dr.158.1.S1_at	2.02232	0.00429212	0.0665013	1.13977	dlx4a	Homeobox protein Dlx4a (DLX-8)(Distal-less homeobox protein 4a)
Dr.15268.1.A1_at	1.86054	0.00719408	0.0888827	1.13939	nfia	nuclear factor I/A
Dr.25919.1.A1_at	1.95668	0.00526606	0.0751497	1.13925	slc25a17	solute carrier family 25 (mitochondrial carrier; peroxisomal membrane protein, 34kDa), member 17
Dr.25557.1.A1_s_at	2.22384	0.00235064	0.0467496	1.13892	guk1a	guanylate kinase 1a (guk1a)
Dr.13842.1.A1_at	1.85379	0.00737722	0.0901138	1.13811	ncu-g1	lysosomal protein NCU-G1 precursor
Dr.10273.1.S1_at	2.1316	0.00311391	0.0545308	1.1381	cox6c	cytochrome c oxidase, subunit VIc (COX6C)
Dr.17310.1.S1_at	1.90486	0.00622591	0.0828711	1.13765	vdac3	voltage-dependent anion channel 3
Dr.11641.1.S1_at	1.91989	0.00593072	0.0806025	1.13763	gtf2f1	general transcription factor IIF, polypeptide 1
Dr.4147.1.S1_at	1.91123	0.00610104	0.0820368	1.13626	glula	glutamate-ammonia ligase (glutamine synthase) a
Dr.3612.1.A1_at	2.01934	0.00432862	0.0668523	1.13529	ppp1r8	protein phosphatase 1, regulatory (inhibitor) subunit 8
Dr.15223.1.A1_at	1.84063	0.00770378	0.0921128	1.13467	csrp2bp	cysteine and glycine-rich protein 2 binding protein
Dr.9195.1.A1_at	2.00234	0.0045617	0.068559	1.13429	NA	NA
Dr.6065.1.S1_at	1.98791	0.00478261	0.0707155	1.13348	cecr1a	cat eye syndrome chromosome region, candidate 1a
Dr.18751.1.S1_at	1.87477	0.0068816	0.0869215	1.13339	si:dkey-3d4.3	si:dkey-3d4.3
Dr.11419.1.A1_at	1.94057	0.00554396	0.0776228	1.13296	ugt2a	UDP glucuronosyltransferase 2 family, polypeptide A (ugt2a)
Dr.10074.1.S1_at	1.97784	0.00492796	0.0717039	1.12724	pdgfaa	platelet-derived growth factor alpha a
Dr.6191.1.S1_at	2.02286	0.00428315	0.0665013	1.12525	pim1	pim-1 oncogene
Dr.3238.1.A1_at	1.86436	0.00711468	0.0885467	1.12465	klf11a	Kruppel-like factor 11a
Dr.22157.1.A1_at	1.86268	0.00714734	0.0886321	1.12271	si:ch211-222e20.7	si:ch211-222e20.7
Dr.20769.1.A1_at	1.86591	0.00707946	0.0882806	1.12264	cav1	caveolin 1
Dr.7957.1.S1_at	1.87961	0.00677659	0.0860528	1.12231	psmb8	proteasome (prosome, macropain) subunit, beta type, 8
Dr.17020.1.S1_at	1.94651	0.00544791	0.0769129	1.11656	ck18	Keratin, type I cytoskeletal 18 (Cytokeratin-18)(CK-18)(Keratin-18)(K18)(Dorsal aorta proneprin kinesin-1)(DreK18)
Dr.15262.1.S1_at	1.92801	0.00576231	0.0794491	1.11009	stk38l	serine/threonine kinase 38 like
Dr.20954.1.S1_at	1.90341	0.00625536	0.0828914	1.09672	klc1	kinesin light chain 1
Dr.9746.8.S1_at	-1.74146	0.0106602	0.111067	-1.09423	cycsb	cytochrome c, somatic b (cycsb)
Dr.13865.1.A1_at	-1.89136	0.00652558	0.0844652	-1.1143	mir429b	microRNA mir-429b (mir429b)
Dr.22136.1.A1_at	-1.75406	0.0102292	0.108666	-1.11756	dicp3.1	diverse immunoglobulin domain-containing protein 3.1 (dicp3.1)
Dr.21190.1.A1_at	-1.77217	0.00962605	0.104951	-1.12194	ap1m3	adaptor-related protein complex 1, mu 3 subunit
Dr.5434.4.S1_at	-2.09999	0.00341039	0.0574354	-1.12364	pvalb9	parvalbumin 9 (oncomodulin B)
Dr.1793.1.A1_at	-1.73751	0.0108055	0.111658	-1.12526	pde12	phosphodiesterase 12 (pde12)
Dr.11866.1.S1_at	-1.75324	0.0102613	0.10878	-1.12547	gtf2b	general transcription factor IIB
Dr.11083.1.S1_at	-1.73374	0.0109285	0.112337	-1.12637	itm2ba	integral membrane protein 2Ba (ABri/ADan amyloid peptide)
Dr.138.2.S1_at	-1.77518	0.00953704	0.104291	-1.12657	fam192a	family with sequence similarity 192, member A (NEFA-interacting nuclear protein NIP30)
Dr.2936.1.S1_at	-1.80958	0.00853557	0.09775	-1.12684	cldn15la	claudin 10-like 1a (claudin 15-like a)
Dr.3270.1.S1_at	-2.17509	0.00273612	0.0510892	-1.12719	arpc1a	actin related protein 2/3 complex, subunit 1A
Dr.20010.6.A1_at	-1.89103	0.00653391	0.0844652	-1.12729	mccc2	methylcrotonoyl-Coenzyme A carboxylase 2 (beta)
Dr.14024.1.S1_at	-1.78808	0.0091362	0.101855	-1.12741	dnajb6b	DnaJ (Hsp40) homolog, subfamily B, member 6b
Dr.10281.1.S1_at	-1.8482	0.00751425	0.0909456	-1.12817	xrcc5	X-ray repair complementing defective repair in Chinese hamster cells 5
Dr.8541.1.A1_at	-1.78241	0.00930588	0.102973	-1.12901	tia1	cytotoxic granule-associated RNA binding protein 1
Dr.5112.1.S2_at	-1.84548	0.007577	0.0913327	-1.12953	sox11b	SRY-box containing gene 11b
Dr.6581.1.A1_at	-1.7548	0.0102107	0.108631	-1.12962	LOC393431	zgc:63587
Dr.17965.2.A1_at	-1.91124	0.00609976	0.0820368	-1.13182	LOC767720	zgc:153440
Dr.14510.1.A1_at	-2.05527	0.00389511	0.0625587	-1.13199	prmt2	protein arginine methyltransferase 2
Dr.14592.1.A1_at	-1.75549	0.0101908	0.108517	-1.13201	cmtm3	CKLF-like MARVEL transmembrane domain containing 3 (cmtm3)
Dr.25699.1.A1_at	-1.75781	0.0101005	0.108136	-1.13201	hoga1	Dihydrodipicolinate synthase-like, mitochondrial Precursor (DHDPS-like protein) (4-hydroxy-2-oxoglutarate aldolase 1)
Dr.7771.1.S1_at	-1.88791	0.00660498	0.0850727	-1.13207	grnb	granulin b
Dr.19921.1.A1_at	-1.78433	0.00924761	0.102615	-1.13385	ano10	anoctamin 10
Dr.16088.1.A1_at	-2.09008	0.00352821	0.0584252	-1.13511	kctd12.2	potassium channel tetramerisation domain containing 12.2
Dr.4186.1.S1_at	-1.80951	0.00853749	0.09775	-1.1353	tpd52l2b	tumor protein D52-like 2b
Dr.15940.1.A1_at	-1.8134	0.00842095	0.096789	-1.13648	tceb2	transcription elongation factor B (SIII), polypeptide 2 (18kD, elongin B). hypothetical LOC569097
Dr.7981.1.S1_at	-1.82126	0.00817955	0.0953996	-1.13724	apeh	acylpeptide hydrolase (apeh)
Dr.16889.1.S1_at	-2.18709	0.00263687	0.0499329	-1.13779	uchl3	ubiquitin carboxyl-terminal esterase L3 (ubiquitin thiolesterase)
Dr.2741.1.S1_at	-2.16764	0.00279503	0.0516108	-1.13809	rbb4	retinoblastoma binding protein 4
Dr.12099.1.A1_at	-1.99919	0.00461356	0.0692509	-1.13841	vps52	vacuolar protein sorting 52 (yeast)
Dr.25291.4.S1_at	-1.86877	0.00701159	0.0877955	-1.13855	wu:fb18f06	wu:fb18f06
Dr.2027.1.A1_at	-1.75249	0.0102881	0.108967	-1.13897	prosc	proline synthetase co-transcribed homolog (bacterial)
Dr.2528.1.S1_x_at	-2.01123	0.00444067	0.0678568	-1.13975	wdr3	WD repeat domain 3
Dr.9524.1.A1_at	-1.87019	0.00697189	0.0875033	-1.13975	relb	v-rel reticuloendotheliosis viral oncogene homolog B
Dr.8999.1.S1_at	-1.75133	0.0103381	0.109301	-1.1402	umps	uridine monophosphate synthetase
Dr.17923.2.A1_at	-1.91057	0.00611513	0.0821332	-1.14024	sept9b	septin 9b
Dr.17443.1.S1_at	-1.77509	0.00954024	0.104291	-1.14075	atpif1	ATPase inhibitory factor 1
Dr.26514.1.A1_at	-1.95758	0.00525389	0.0750663	-1.14113	nfs1	NFS1 nitrogen fixation 1 (S. cerevisiae)
Dr.13754.1.S1_at	-1.82621	0.00805468	0.0947401	-1.14234	uba5	ubiquitin-like modifier activating enzyme 5
Dr.7559.1.S1_at	-1.88683	0.00662867	0.0852094	-1.14255	LOC100000294	similar to XP8
Dr.1375.1.S1_at	-1.89304	0.00648908	0.0844652	-1.14258	psmc1a	proteasome (prosome, macropain) 26S subunit, ATPase, 1a
Dr.21594.1.A1_at	-1.74883	0.0104143	0.109522	-1.14283	rbm4.1	RNA binding motif protein 4.1
Dr.264.1.S1_at	-1.90834	0.00615739	0.082464	-1.14304	inab	internexin neuronal intermediate filament protein, alpha b
Dr.10335.1.S1_at	-2.1748	0.00273996	0.0510892	-1.14314	tnnt3a	troponin T3a, skeletal, fast
Dr.15385.1.S1_at	-1.73983	0.0107255	0.111121	-1.14315	psmb4	proteasome (prosome, macropain) subunit, beta type, 4
Dr.13750.1.S1_at	-1.88497	0.00667094	0.0853973	-1.14372	NA	NA
Dr.8148.1.S1_at	-2.10391	0.00336556	0.0569769	-1.14398	ctnna	catenin (cadherin-associated protein), alpha
Dr.13705.1.A1_at	-2.30419	0.00186784	0.0408505	-1.14403	polr2l	polymerase (RNA) II (DNA directed) polypeptide L
Dr.1889.2.A1_a_at	-2.34136	0.00169815	0.0384778	-1.14408	tfa	transferrin-a
Dr.148.1.A1_at	-1.83281	0.0078946	0.09364	-1.14417	wu:fa03e10	wu:fa03e10
Dr.59.1.S1_at	-2.23738	0.00226612	0.0457584	-1.14428	anxa1a	annexin A1a
Dr.7891.1.A1_at	-2.19408	0.00258372	0.0491617	-1.14451	nop14	NOP14 nucleolar protein homolog (yeast)
Dr.3454.1.S1_at	-2.25542	0.00215278	0.0442986	-1.14507	cldne	claudin e
Dr.53.1.S1_at	-2.02673	0.00422552	0.0660334	-1.14651	cse1l	Exportin-2 (Exp2)(Importin-alpha re-exporter)(Chromosome segregation 1-like protein)
Dr.1691.10.S1_at	-1.83326	0.00787987	0.0936196	-1.14812	NA	NA
Dr.10282.1.A1_at	-1.81892	0.0082455	0.0956648	-1.14838	wu:fk30a05	wu:fk30a05
Dr.2661.1.A1_at	-1.83352	0.00787027	0.0936196	-1.14911	pef	Peflin (PEF protein with a long N-terminal hydrophobic domain)(Penta-EF hand domain-containing protein 1)
Dr.5208.1.A1_at	-1.90452	0.00623359	0.0828805	-1.14923	timm50	translocase of inner mitochondrial membrane 50 homolog (yeast)
Dr.24582.1.S1_at	-1.96534	0.00512903	0.0737995	-1.14926	eif2s1l	eukaryotic translation initiation factor 2, subunit 1 alpha, like
Dr.25469.1.A1_at	-2.01041	0.00445668	0.0678882	-1.14938	stk17a	serine/threonine kinase 17a
Dr.982.1.S1_at	-2.11125	0.00330537	0.0564585	-1.14954	tmem49	transmembrane protein 49
Dr.11958.1.A1_at	-1.87994	0.00676891	0.0860528	-1.14968	uroc1	urocanase domain containing 1
Dr.190.1.S1_at	-1.9149	0.00603317	0.0814007	-1.14999	cfb	complement factor B
Dr.2479.1.S1_at	-1.74088	0.0106832	0.111067	-1.15014	wars2	tryptophanyl tRNA synthetase 2, mitochondrial
Dr.7658.1.S1_at	-1.96813	0.00508612	0.0733757	-1.15047	anxa6	annexin A6
Dr.20789.1.A1_at	-2.19921	0.00254466	0.0487013	-1.15083	erbb2	v-erb-b2 erythroblastic leukemia viral oncogene homolog 2
Dr.23760.1.A1_at	-1.93025	0.00572133	0.079208	-1.15105	wu:fa16c05	wu:fa16c05
Dr.2941.1.S1_at	-1.83638	0.00780111	0.0929024	-1.1516	brp44	brain protein 44 (mitochondrial pyruvate carrier 2)
Dr.20910.1.S1_at	-2.07806	0.00364347	0.059916	-1.15233	sox19a	SRY-box containing gene 19a
Dr.7145.1.A1_at	-1.88899	0.00657489	0.0848527	-1.15233	NA	NA
Dr.1889.1.S1_at	-2.07019	0.00372543	0.0610103	-1.1524	tfa	transferrin-a
Dr.24916.2.S1_at	-1.74906	0.0104047	0.109522	-1.15247	dcun1d5	DCN1, defective in cullin neddylation 1, domain containing 5 (S. cerevisiae)
Dr.729.1.S1_at	-2.12305	0.00318435	0.055114	-1.1527	ldhba	lactate dehydrogenase Ba
Dr.25159.1.S1_at	-1.98046	0.00489403	0.0714728	-1.15312	bckdk	branched chain alpha-ketoacid dehydrogenase kinase
Dr.5070.1.S1_at	-2.28313	0.00199782	0.0420575	-1.15325	srsf2b	serine/arginine-rich splicing factor 2b (splicing factor, arginine/serine-rich 2)
Dr.2528.1.S1_a_at	-2.10675	0.00333867	0.056732	-1.15355	wdr3	WD repeat domain 3
Dr.15874.2.A1_at	-1.8759	0.00685471	0.0867664	-1.15359	vps45	vacuolar protein sorting 45 homolog (S. cerevisiae)
Dr.5222.1.S1_at	-1.75043	0.0103624	0.109364	-1.15367	mthfd2	methylenetetrahydrofolate dehydrogenase (NADP+ dependent) 2, methenyltetrahydrofolate cyclohydrolase
Dr.15412.1.A1_at	-1.74803	0.010445	0.109748	-1.15369	tssc1	tumor suppressing subtransferable candidate 1 (tssc1)
Dr.3647.1.A1_at	-2.05384	0.00390856	0.0625587	-1.15433	hsdl2	hydroxysteroid dehydrogenase like 2
Dr.2739.1.A1_x_at	-2.30169	0.0018832	0.0409183	-1.15434	wu:fc59h03	wu:fc59h03
Dr.15011.1.A1_at	-2.05313	0.00391625	0.0625587	-1.15434	rab12	RAB12, member RAS oncogene family
Dr.12512.1.S1_at	-1.87752	0.00681693	0.0863803	-1.15435	sec61g	Sec61 gamma subunit
Dr.15945.1.A1_at	-1.79217	0.00901325	0.101053	-1.15449	si:ch211-121a2.2	si:ch211-121a2.2
Dr.436.1.A1_at	-2.14685	0.0029724	0.0534597	-1.15466	trim63	tripartite motif-containing 63; E3 ubiquitin ligase
Dr.25487.1.A1_at	-2.03188	0.0041711	0.0654213	-1.15476	npepl1	aminopeptidase-like 1
Dr.15842.1.A1_at	-2.00895	0.00447397	0.067989	-1.1548	syngr1a	synaptogyrin 1a
Dr.13582.1.A1_at	-1.76327	0.00990523	0.106818	-1.1549	NA	NA
Dr.23324.1.A1_at	-2.40125	0.00146507	0.0353865	-1.15515	mmp14b	matrix metalloproteinase 14b (membrane-inserted)
Dr.7386.1.A1_at	-1.92942	0.00573862	0.079289	-1.15581	NA	NA
Dr.15359.1.S1_at	-1.85832	0.00724915	0.0893771	-1.15602	pvalb3	parvalbumin 3
Dr.15160.1.A1_at	-1.98359	0.004846	0.0713824	-1.15612	zp4	zona pellucida sperm-binding protein 4-like
Dr.24215.1.A1_s_at	-1.85902	0.00722994	0.0892329	-1.15628	dnaja2l	DnaJ (Hsp40) homolog, subfamily A, member 2, like
Dr.19402.1.A1_at	-1.97888	0.0049158	0.0716333	-1.15738	otos	otospiralin-like
Dr.3763.1.S1_at	-1.98123	0.00487994	0.0714391	-1.15742	lima1	LIM domain and actin binding 1
Dr.14574.1.A1_at	-1.82781	0.0080137	0.094618	-1.15747	NA	NA
Dr.19663.1.A1_at	-2.05654	0.00388103	0.0624389	-1.15764	apoIV	apolipoprotein A-IV
Dr.2883.1.A1_at	-1.75056	0.0103599	0.109364	-1.15816	dnmt3b	DNA (cytosine-5-)-methyltransferase 3 beta
DrAffx.1.53.S1_at	-2.12167	0.0031946	0.0551306	-1.15881	lyar	Ly1 antibody reactive homolog (cell growth-regulating nucleolar protein)
Dr.17003.1.A1_at	-2.22899	0.00231543	0.0464097	-1.15904	NA	NA
Dr.17015.1.S1_at	-2.23966	0.00225523	0.0456162	-1.15991	ufc1	ubiquitin-fold modifier conjugating enzyme 1
Dr.3075.1.S1_at	-1.76608	0.00981559	0.106237	-1.16009	tomm34	translocase of outer mitochondrial membrane 34
Dr.1668.1.S1_at	-1.89145	0.0065243	0.0844652	-1.16022	hprt1	hypoxanthine phosphoribosyltransferase 1
Dr.14482.1.A1_at	-2.02381	0.00426843	0.0665013	-1.1609	gmppaa	Mannose-1-phosphate guanyltransferase alpha-A (GTP-mannose-1-phosphate guanylyltransferase subunit alpha-A)(GDP-mannose pyrophosphorylase A-A)
Dr.14450.1.A1_at	-1.98146	0.00487546	0.0714391	-1.16099	LOC100005493	zgc:173614
Dr.23961.1.S1_at	-1.9909	0.00473779	0.0703154	-1.16118	LOC100333176 /// LOC100534963	uncharacterized LOC100333176 /// uncharacterized LOC100534963
Dr.9155.1.S1_at	-2.34519	0.00168278	0.0382756	-1.16125	nsfa	N-ethylmaleimide-sensitive factor a
Dr.15179.1.S1_at	-1.77728	0.00947109	0.103833	-1.16146	lrrc59	Leucine-rich repeat-containing protein 59
Dr.16494.1.A1_at	-2.00813	0.00448358	0.067989	-1.16151	LOC553440	si:dkey-11e23.4
Dr.5954.1.A1_at	-1.81979	0.00821989	0.0955885	-1.16181	aass	aminoadipate-semialdehyde synthase (aass)
Dr.23030.1.A1_at	-1.93384	0.00565345	0.0786621	-1.1619	wu:fj88f11	wu:fj88f11
Dr.917.1.S1_at	-2.29616	0.00191202	0.0412757	-1.16201	gapdh	glyceraldehyde-3-phosphate dehydrogenase
Dr.10033.1.S1_at	-1.95488	0.00529679	0.0753168	-1.16301	lsm7	LSM7 homolog, U6 small nuclear RNA associated (S. cerevisiae)
Dr.11424.1.A1_at	-1.82776	0.0080169	0.094618	-1.16351	mrpp3	mitochondrial ribonuclease P protein 3-like
Dr.19531.1.A1_at	-1.94656	0.00544599	0.0769129	-1.16369	ciao1	cytosolic iron-sulfur protein assembly 1 homolog (S. cerevisiae)
Dr.18282.6.A1_at	-1.8523	0.00741372	0.090281	-1.16413	wu:fb79g11	wu:fb79g11
Dr.5413.1.A1_at	-1.90083	0.00631107	0.0833506	-1.16501	si:dkey-146l2.1	si:dkey-146l2.1
Dr.642.1.S1_at	-2.00714	0.00449382	0.067989	-1.16505	myl7	myosin, light polypeptide 7, regulatory
Dr.16120.1.S1_at	-2.1256	0.00316578	0.0548726	-1.16514	ptgesl	prostaglandin E synthase 2-like
Dr.26377.1.A1_at	-1.89085	0.00653775	0.0844652	-1.16518	gpn1	GPN-loop GTPase 1
Dr.8835.1.A1_at	-1.73724	0.0108151	0.11166	-1.16547	mphosph8	M-phase phosphoprotein 8
Dr.16035.1.S1_at	-1.78032	0.00936544	0.103407	-1.16648	casp9	caspase 9, apoptosis-related cysteine protease
Dr.10474.1.A1_at	-2.08814	0.00355254	0.0587462	-1.16678	npb	neuropeptide B
Dr.7424.1.A1_at	-1.96293	0.00517705	0.0741469	-1.16695	cops5	COP9 signalosome complex subunit 5 (Signalosome subunit 5)
Dr.2168.1.A1_at	-2.61597	0.000890696	0.026112	-1.16751	wu:fb09b12	wu:fb09b12
Dr.14829.1.A1_at	-1.8198	0.00821861	0.0955885	-1.16772	gcdhl	glutaryl-Coenzyme A dehydrogenase, like
Dr.17419.1.A1_at	-1.89914	0.00634757	0.0835538	-1.16778	wu:fa56c09	wu:fa56c09
Dr.11627.1.S1_at	-1.88434	0.00668182	0.0853973	-1.16792	phb2	prohibitin 2
Dr.23096.1.A1_at	-1.98549	0.00481847	0.0710687	-1.16813	loxl2b	lysyl oxidase-like 2b
Dr.1438.1.S1_at	-1.81754	0.00828712	0.0959007	-1.16838	dut	dUTP pyrophosphatase
Dr.24740.1.A1_at	-1.88788	0.00660626	0.0850727	-1.16844	atpaf1	ATP synthase mitochondrial F1 complex assembly factor 1
Dr.22425.1.A1_at	-2.12889	0.00313248	0.054659	-1.16854	wu:fj67g12	wu:fj67g12
DrAffx.2.64.S1_at	-1.89316	0.00648268	0.0844652	-1.16899	tim	timeless homolog (Drosophila) (tim)
Dr.1180.1.S1_at	-1.91521	0.00602036	0.0813203	-1.16914	nccrp1	nonspecific cytotoxic cell receptor protein 1
Dr.734.1.S1_at	-1.80384	0.00869757	0.0985376	-1.16923	rnf145	ring finger protein 145
Dr.14747.1.A1_at	-2.389	0.00151309	0.0359608	-1.16924	slc2a15b	solute carrier family 2 (facilitated glucose transporter), member 15b
Dr.24902.1.S1_at	-1.94432	0.00548313	0.0772264	-1.16946	si:ch211-133n4.4	si:ch211-133n4.4; hypothetical protein LOC559260
Dr.403.1.A1_at	-1.83099	0.00793814	0.0940369	-1.16953	ppp2r1b	protein phosphatase 2 (formerly 2A), regulatory subunit A, beta isoform
Dr.20632.1.A1_at	-1.92036	0.00592239	0.0806025	-1.16983	c2orf15	chromosome 2 open reading frame 15 (c9H2orf15)
Dr.4249.1.S1_at	-1.7493	0.0103951	0.109522	-1.16986	lipf	lipase, gastric
Dr.3765.1.A1_at	-1.82646	0.0080502	0.0947401	-1.17015	wu:fc43b08	wu:fc43b08
Dr.1851.1.A1_at	-1.90665	0.00618813	0.0825533	-1.17105	wu:fc95e01	wu:fc95e01
Dr.14802.1.A1_at	-1.9067	0.00618685	0.0825533	-1.17118	smyd2a	N-lysine methyltransferase SMYD2-A (SET and MYND domain containing 2a)
Dr.16130.1.S1_at	-2.03202	0.00416789	0.0654213	-1.17157	adh8b	alcohol dehydrogenase 8b
Dr.5678.1.S1_s_at	-2.38364	0.00153679	0.0362753	-1.17161	cav1	caveolin 1
Dr.16203.1.A1_at	-1.79317	0.00898764	0.100957	-1.17177	pomgnt1	protein O-linked mannose beta1,2-N-acetylglucosaminyltransferase
Dr.26411.1.S1_a_at	-1.82601	0.00805917	0.0947401	-1.17194	tnni2a.4	troponin I, skeletal, fast 2a.4
Dr.12393.1.S1_at	-1.85627	0.00731126	0.08977	-1.172	sdc2	syndecan 2
Dr.25822.3.S1_at	-2.01204	0.00442787	0.0677483	-1.17249	hnrnpu	heterogeneous nuclear ribonucleoprotein U
Dr.4412.10.S1_at	-2.21783	0.00239611	0.0473366	-1.17274	eif4g2a	eukaryotic translation initiation factor 4, gamma 2a
Dr.20185.1.S1_at	-2.05487	0.00390088	0.0625587	-1.17306	lpl	lipoprotein lipase
Dr.15882.1.A1_at	-1.90222	0.00627585	0.0829778	-1.17365	chek1	CHK1 checkpoint homolog (S. pombe)
Dr.16699.1.A1_at	-2.6849	0.00076135	0.0239777	-1.1737	zscan20	zinc finger and SCAN domain containing 20-like
Dr.12134.3.S1_x_at	-1.82311	0.00813665	0.0952322	-1.17392	zgc:162318	zgc:162318
Dr.16617.1.S1_at	-1.97876	0.00491708	0.0716333	-1.17471	lsm12b	Protein LSM12 homolog B
Dr.16809.1.S1_at	-1.96505	0.00513415	0.0737995	-1.17492	LOC562301	si:dkey-8l13.1
Dr.16753.2.A1_at	-1.86201	0.00715694	0.0886321	-1.17509	dpysl3	dihydropyrimidinase-like 3 (dpysl3)
Dr.5299.1.S1_at	-1.8171	0.00830185	0.0959212	-1.17515	snx12	sorting nexin 12
Dr.987.1.S1_at	-2.31475	0.00181597	0.0401513	-1.17516	gale	UDP-galactose-4-epimerase
Dr.20277.1.A1_at	-1.81348	0.00841519	0.096789	-1.17523	acta2	actin, alpha 2, smooth muscle, aorta
Dr.4749.1.A1_at	-1.81679	0.00831466	0.0959388	-1.17594	rala	v-ral simian leukemia viral oncogene homolog A (ras related)
Dr.574.1.S1_at	-1.82105	0.00818787	0.095403	-1.176	dlb	Delta-like protein B Precursor
Dr.2247.1.S1_at	-1.8677	0.00703784	0.0879592	-1.17602	fam107b	family with sequence similarity 107, member B (heat shock-inducible tumor small protein; HITS)
Dr.1508.1.S1_at	-3.29251	0.000283025	0.0166961	-1.17605	acp5a	acid phosphatase 5a, tartrate resistant
Dr.15687.1.S1_x_at	-1.91535	0.00601844	0.0813203	-1.17656	decr1	2,4-dienoyl CoA reductase 1, mitochondrial
Dr.18546.1.S1_at	-2.77108	0.000631363	0.0217914	-1.17676	im:7155681	im:7155681
Dr.10898.1.S1_at	-2.0357	0.00411923	0.0650374	-1.17694	zbtb8os	zinc finger and BTB domain containing 8 opposite strand (protein archease)
Dr.24208.1.S1_at	-2.25258	0.00216943	0.0444869	-1.17697	abcf2	ATP-binding cassette, sub-family F (GCN20), member 2
Dr.129.1.A1_at	-2.12874	0.00313505	0.054659	-1.17719	wu:fa02f10	wu:fa02f10
Dr.8010.1.S1_at	-1.85294	0.00739515	0.09024	-1.17742	zgc:163000	Protein EMI5 homolog
Dr.15486.2.S1_x_at	-2.11146	0.00330025	0.0564585	-1.17784	ccnb3	cyclin B3
Dr.12362.1.A1_at	-2.07633	0.00366203	0.0601381	-1.1782	cutl1	cut-like 1 (Drosophila)
Dr.22246.1.A1_at	-2.04126	0.00405007	0.0641769	-1.17821	bem46	bud emergence (BEM)46 - like
Dr.12675.1.S1_at	-1.8039	0.00869501	0.0985376	-1.17838	usp14	ubiquitin specific protease 14 (tRNA-guanine transglycosylase)
Dr.9785.1.A1_at	-2.01853	0.00433886	0.0669037	-1.17844	ddx42	DEAD (Asp-Glu-Ala-Asp) box polypeptide 42 (ddx42)
Dr.3850.1.A1_at	-2.14567	0.00298329	0.0534597	-1.17851	zgc:174506	zgc:174506
Dr.3730.1.A1_at	-2.40121	0.00146635	0.0353865	-1.17874	msrb3	methionine sulfoxide reductase B3
Dr.4788.1.S1_at	-2.19266	0.00259525	0.0492839	-1.17947	tax1bp3	Tax1 (human T-cell leukemia virus type I) binding protein 3
Dr.24261.1.S1_at	-2.08355	0.00359416	0.0592694	-1.17979	fabp1b.1	fatty acid binding protein 1b, tandem duplicate 1
Dr.2161.2.A1_a_at	-1.89691	0.00639367	0.0840675	-1.17982	tcerg1	transcription elongation regulator 1-like
Dr.21590.1.A1_at	-1.87272	0.00691682	0.0871808	-1.17994	gcnt4	glucosaminyl (N-acetyl) transferase 4, core 2
Dr.11429.1.A1_at	-1.84978	0.00747583	0.0909211	-1.17996	abcc6	ATP-binding cassette, sub-family C (CFTR/MRP), member 6
Dr.209.1.S1_at	-1.84951	0.00748159	0.0909211	-1.18036	pitpnbl	phosphatidylinositol transfer protein, beta, like
Dr.20586.1.A1_at	-2.01678	0.0043664	0.0671539	-1.18259	NA	NA
Dr.17543.3.A1_at	-2.31961	0.00179676	0.0399142	-1.18281	c16orf72	chromosome 16 open reading frame 72 (c3h16orf72)
Dr.7124.1.S1_at	-2.19889	0.00254722	0.0487013	-1.1829	mthfd1	methylenetetrahydrofolate dehydrogenase (NADP+ dependent)
Dr.16122.1.S1_at	-2.05353	0.0039124	0.0625587	-1.18302	NA	NA
Dr.13740.1.S1_at	-2.39634	0.00148044	0.03551	-1.18307	apitd1	centromere protein S (apoptosis-inducing, TAF9-like domain 1)
Dr.7472.1.A1_at	-2.10025	0.0034059	0.0574354	-1.18311	sec11a	SEC11 homolog A (S. cerevisiae)
Dr.22830.1.A1_at	-2.13764	0.00305949	0.0540435	-1.18319	acyp1	acylphosphatase 1, erythrocyte (common) type
Dr.611.1.S1_at	-1.77309	0.00959659	0.104726	-1.18356	coe2	transcription factor COE2
Dr.8170.1.A1_at	-2.28329	0.0019959	0.0420575	-1.18373	ctsf	cathepsin F
Dr.25360.1.A1_s_at	-2.05655	0.00387975	0.0624389	-1.18388	psmc1b	proteasome (prosome, macropain) 26S subunit, ATPase, 1b
Dr.9089.1.S1_at	-1.91985	0.00593328	0.0806025	-1.18433	rp2	retinitis pigmentosa 2 (X-linked recessive)
Dr.5723.1.S1_s_at	-1.75764	0.0101095	0.108136	-1.18445	hoxb8a	homeo box B8a
Dr.22697.1.A1_at	-2.13782	0.003055	0.0540435	-1.18445	psmd4a	proteasome (prosome, macropain) 26S subunit, non-ATPase, 4a
Dr.11085.1.A1_at	-1.76454	0.00986937	0.106625	-1.18551	rlbp1a	retinaldehyde binding protein 1a
Dr.2938.1.S1_at	-2.78862	0.00060639	0.0215826	-1.18582	glud1b	glutamate dehydrogenase 1b
Dr.25373.1.A1_at	-2.23485	0.00227957	0.0459518	-1.18589	znf84	zinc finger protein 84-like
Dr.22984.1.A1_at	-2.67828	0.000773516	0.0241686	-1.18616	wu:fj82b05	wu:fj82b05
Dr.1509.1.A1_at	-1.7683	0.00974515	0.106054	-1.18625	commd7	COMM domain containing 7
Dr.18431.1.S1_at	-1.86562	0.00708587	0.0882806	-1.18635	gnpda1	glucosamine-6-phosphate deaminase 1
Dr.3167.1.A1_at	-2.50709	0.00115003	0.0306841	-1.18646	cln3	ceroid-lipofuscinosis, neuronal 3 (battenin)
Dr.2863.1.A1_at	-1.80386	0.00869629	0.0985376	-1.18688	slc25a25	solute carrier family 25 (mitochondrial carrier; phosphate carrier), member 25
Dr.10036.2.A1_x_at	-1.83996	0.00772427	0.0922649	-1.18697	actr2	actin-related protein 2-like
Dr.14004.1.S1_at	-2.75202	0.000666581	0.0221692	-1.18746	cdc34a	cell division cycle 34 homolog (S. cerevisiae) a
Dr.1259.1.A1_at	-2.45533	0.00128578	0.0328306	-1.18772	wu:fa98e11	wu:fa98e11
Dr.25577.1.A1_at	-1.95191	0.00534802	0.0757729	-1.18804	C16orf58	UPF0420 protein C16orf58
Dr.16573.2.A1_at	-2.16276	0.0028437	0.0521848	-1.18857	znhit1	zinc finger, HIT domain containing 1 (cyclin-G1-binding protein 1) (p18 Hamlet)
Dr.26357.1.A1_at	-2.16794	0.00279119	0.0516108	-1.18858	mkrn1	makorin ring finger protein 1
Dr.4465.1.A1_at	-1.84123	0.00768009	0.0919221	-1.18869	hdac6	histone deacetylase 6
Dr.13426.1.S1_at	-1.92768	0.00576807	0.0794491	-1.18963	rer1	RER1 retention in endoplasmic reticulum 1 homolog (S. cerevisiae)
Dr.11588.1.S1_at	-1.92221	0.00588461	0.0805868	-1.18963	sfxn2	sideroflexin 2
Dr.21345.1.A1_at	-2.43066	0.00136198	0.0340441	-1.18971	zgc:101768	zgc:101768
Dr.26296.1.A1_s_at	-2.22161	0.00236985	0.0469593	-1.18984	mapk8ip1	mitogen-activated protein kinase 8 interacting protein 1 (mapk8ip1)
Dr.9746.5.A2_at	-1.87176	0.00693603	0.0873183	-1.18993	cbx5	chromobox homolog 5 (HP1 alpha homolog, Drosophila)
Dr.21125.1.A1_at	-2.40758	0.00143497	0.0349849	-1.19035	tpk1	thiamin pyrophosphokinase 1 (tpk1)
Dr.23501.1.A1_at	-2.12235	0.00318947	0.0551223	-1.19045	acss3	acyl-CoA synthetase short-chain family member 3
Dr.20157.1.S1_at	-2.79104	0.000601908	0.0215257	-1.19062	cpsf3l = int11	Integrator complex subunit 11 (Int11);Cleavage and polyadenylation-specific factor 3-like protein)(CPSF3-like protein);
Dr.24868.1.A1_at	-1.86909	0.0069975	0.0877321	-1.1908	glulb	glutamate-ammonia ligase (glutamine synthase) b
Dr.10243.1.A1_at	-2.28991	0.00195172	0.0418286	-1.19101	ddx19	DEAD/H (Asp-Glu-Ala-Asp/His) box polypeptide 19 (DBP5 homolog, yeast) (ddx19)
Dr.4864.1.A1_at	-2.81709	0.000580137	0.0212875	-1.19117	sccpdha	saccharopine dehydrogenase a
Dr.7212.1.S1_at	-1.84824	0.00751105	0.0909456	-1.19127	nae1	nedd8 activating enzyme E1 subunit 1 (Amyloid protein-binding protein 1)(APP-BP1)
Dr.14800.1.A1_at	-2.09252	0.00349491	0.0581596	-1.19137	sox21b	SRY-box containing gene 21 b
Dr.8791.1.A1_at	-2.33221	0.00173465	0.039007	-1.19141	si:dkey-234h16.7	si:dkey-234h16.7
Dr.17396.1.S1_at	-2.42613	0.00137863	0.0342439	-1.19147	lsmd1	LSM domain containing 1 (lsmd1) (MAK31-like protein)
Dr.16940.2.A1_at	-2.90674	0.000502657	0.0200272	-1.19152	rab11b	RAB11B, member RAS oncogene family
Dr.14117.1.S1_at	-2.53376	0.00107639	0.0292452	-1.19156	cd2bp2	CD2 antigen (cytoplasmic tail) binding protein 2
Dr.1920.1.S1_at	-2.11653	0.00324774	0.0558853	-1.19164	derl1	Der1-like domain family, member 1
Dr.13683.1.A1_at	-1.94062	0.0055414	0.0776228	-1.19168	tim21	TIM21-like protein, mitochondrial-like
Dr.19023.1.A1_at	-2.31196	0.00183198	0.04043	-1.19183	cacna1g	voltage-dependent calcium channel alpha 1G subunit-like
Dr.26346.1.A1_at	-2.62483	0.000873407	0.0259252	-1.19192	wu:fj29h11	wu:fj29h11
Dr.349.1.A1_at	-2.15278	0.00292054	0.0530798	-1.19199	wu:fb72c11	wu:fb72c11
Dr.3029.1.A1_at	-1.88572	0.00664916	0.0853475	-1.1921	ugt1a	UDP glucuronosyltransferase 1 family polypeptide a (ugt1a)
Dr.835.1.A1_at	-2.52493	0.00110072	0.029635	-1.19367	pdxka	pyridoxal (pyridoxine, vitamin B6) kinase a
Dr.21613.1.A1_at	-1.85256	0.00740283	0.090241	-1.194	hoxb10a	homeo box B10a
Dr.479.2.A1_a_at	-2.38898	0.00151438	0.0359608	-1.19421	capn2a	calpain 2, (m/II) large subunit a
Dr.10542.1.S1_at	-2.20528	0.00248831	0.0481174	-1.1943	hsd3b7	hydroxy-delta-5-steroid dehydrogenase, 3 beta- and steroid delta-isomerase
Dr.12519.1.S1_at	-1.85383	0.00737466	0.0901138	-1.19462	ufm1	ubiquitin-fold modifier 1
Dr.9751.1.S1_at	-2.09231	0.00349747	0.0581596	-1.1948	fmo5	flavin containing monooxygenase 5
Dr.20010.5.A1_at	-2.20666	0.00248127	0.0480595	-1.19492	psmc6	proteasome (prosome, macropain) 26S subunit, ATPase, 6
Dr.10488.1.A1_at	-2.35083	0.00165845	0.037853	-1.19503	ngfr	nerve growth factor receptor (TNFR superfamily, member 16)
Dr.18186.1.S1_at	-2.48621	0.00120446	0.0314993	-1.19505	s100a5	S100-A5-like
Dr.25724.1.S1_at	-1.76669	0.00979125	0.106181	-1.19517	zgc:136439	thymidylyltransferase
Dr.4630.1.A1_at	-1.9406	0.00554268	0.0776228	-1.19551	wu:fc56b07	wu:fc56b07
Dr.8379.1.S1_at	-2.08054	0.00362297	0.0596617	-1.19579	cmlc1	cardiac myosin light chain-1
Dr.25287.1.A1_at	-2.39222	0.00149773	0.0357082	-1.19582	tia1	cytotoxic granule-associated RNA binding protein 1
Dr.7806.1.A1_at	-1.77918	0.00939681	0.103411	-1.19596	NA	NA
Dr.6683.1.A1_at	-2.14285	0.00300762	0.0536184	-1.19621	wu:fb40c06	wu:fb40c06
Dr.22828.1.A1_at	-2.0413	0.00404815	0.0641769	-1.19644	hsd17b10	hydroxysteroid (17-beta) dehydrogenase 10
Dr.2045.1.A1_at	-1.87479	0.00688032	0.0869215	-1.19729	hadh	hydroxyacyl-Coenzyme A dehydrogenase
Dr.15486.1.S1_a_at	-1.99092	0.00473586	0.0703154	-1.19733	ccnb3	cyclin B3
Dr.20334.1.S1_at	-2.17557	0.002731	0.0510892	-1.19827	dnase1l3	deoxyribonuclease I-like 3
Dr.11540.1.A1_at	-2.1722	0.00275917	0.0511875	-1.19827	scp2	sterol carrier protein 2
Dr.10620.1.S1_at	-1.83311	0.007885	0.0936196	-1.19858	tnnt3b	troponin T3b, skeletal, fast
Dr.4566.1.A1_at	-2.20143	0.00252417	0.0484949	-1.19871	hiat1b	hippocampus abundant transcript 1b (hiat1b)
Dr.17464.1.A1_at	-2.44438	0.00131203	0.0332152	-1.19886	sr	Serine racemase
Dr.5149.1.A1_at	-1.75837	0.0100788	0.1081	-1.19909	wu:fc16e03	wu:fc16e03
Dr.23353.1.S1_at	-2.20718	0.00247615	0.0480386	-1.19916	txnl4a	thioredoxin-like 4A
Dr.16934.1.A1_at	-1.79082	0.00905039	0.1013	-1.19923	barhl2	barH-like 2 homeobox protein
Dr.5635.3.S1_a_at	-1.93346	0.00565794	0.0786621	-1.19923	arhgap30	similar to Rho GTPase-activating protein 30 (Rho-type GTPase-activating protein 30)
Dr.4556.1.S1_at	-2.23005	0.0023103	0.0464097	-1.19936	rpa2	replication protein A2
Dr.9516.1.A1_at	-1.7666	0.00979702	0.106181	-1.19999	LOC100151273	si:ch73-382f3.1
Dr.18661.1.A1_at	-2.30206	0.00188064	0.0409183	-1.20001	scd	stearoyl-CoA desaturase
Dr.17976.1.S1_at	-1.79014	0.00907793	0.101491	-1.2004	NA	NA
Dr.3190.2.A1_at	-1.97679	0.00494205	0.0718208	-1.20092	zmat2	zinc finger, matrin type 2
Dr.11640.1.S1_at	-2.9977	0.000425178	0.0189782	-1.20097	si:busm1-40g1.2	si:busm1-40g1.2
Dr.4867.1.A1_at	-1.99468	0.00467567	0.06983	-1.20158	hp	haptoglobin
Dr.11330.1.S1_at	-2.59623	0.000929756	0.026794	-1.2018	lsm4	LSM4 homolog, U6 small nuclear RNA associated (S. cerevisiae)
Dr.18514.1.S1_at	-2.43389	0.00135109	0.0339148	-1.20245	hrsp12	heat-responsive protein 12-like isoform 1 (ribonuclease L-PSP)
Dr.26535.1.A1_at	-2.03374	0.00414804	0.0652321	-1.20328	ppp1r7	protein phosphatase 1, regulatory (inhibitor) subunit 7 (ppp1r7)
Dr.6289.1.S1_at	-2.44939	0.00129923	0.0329613	-1.20342	pop4	processing of precursor 4, ribonuclease P/MRP subunit
Dr.3904.1.A1_at	-2.41413	0.00141705	0.0346902	-1.20448	c1galt1c1	C1GALT1-specific chaperone 1 (c1galt1c1)
Dr.4881.1.A1_at	-2.13468	0.00308702	0.0543001	-1.20463	wu:fb48h07	wu:fb48h07
Dr.22633.1.S1_at	-2.13692	0.00306333	0.0540435	-1.20492	wu:fj29h11	wu:fj29h11
Dr.19405.1.A1_at	-2.95031	0.000462957	0.0193093	-1.205	bcap31	B-cell receptor-associated protein 31 (bcap31)
Dr.4611.1.A1_at	-2.21091	0.00244733	0.0477634	-1.20549	fam105bb	family with sequence similarity 105, member B
Dr.10291.1.A1_at	-2.19215	0.00259845	0.0492839	-1.2059	chmp1a	Charged multivesicular body protein 1a (Chromatin-modifying protein 1a)
Dr.22887.1.A1_at	-1.98073	0.0048857	0.0714391	-1.20605	zic6	zic family member 6
Dr.4353.1.A1_at	-2.56091	0.00100467	0.0280015	-1.20617	angel2	angel homolog 2 (Drosophila)
Dr.2594.1.A1_at	-2.3038	0.00186976	0.0408505	-1.20622	ahsa1l	AHA1, activator of heat shock protein ATPase homolog 1, like
Dr.20839.1.A1_at	-2.59837	0.000923353	0.0266742	-1.20662	pla2g4c	Phospholipase A2, group IVC (cytosolic, calcium-independent)-like
Dr.5090.1.S1_at	-2.10362	0.00336876	0.0569769	-1.2069	ftsjd2	FtsJ methyltransferase domain containing 2
Dr.23830.1.A1_x_at	-2.1455	0.00298521	0.0534597	-1.20693	dap1a	death associated protein 1a (dap1a)
Dr.5112.1.S1_at	-2.28403	0.00198886	0.0420575	-1.20699	sox11b	SRY-box containing gene 11b
Dr.10624.2.S1_a_at	-2.13861	0.00304476	0.0539564	-1.20706	prdx1	peroxiredoxin 1 (PRDX1, zgc:110343)
Dr.13039.1.S1_at	-2.3607	0.00162707	0.0374389	-1.20711	slc43a2a	solute carrier family 43, member 2a
Dr.19274.1.S1_at	-1.9647	0.00514311	0.073839	-1.20714	ddx19	DEAD/H (Asp-Glu-Ala-Asp/His) box polypeptide 19 (DBP5 homolog, yeast)
Dr.26443.1.S1_at	-2.31031	0.00184222	0.0405055	-1.20783	asna1	arsA arsenite transporter, ATP-binding, homolog 1 (bacterial)
Dr.4274.1.A1_at	-2.14311	0.0030057	0.0536184	-1.20825	akr7a2	aldo-keto reductase family 7, member A2 (aflatoxin aldehyde reductase)
Dr.1252.1.A1_at	-3.07538	0.000377793	0.0180871	-1.20827	ftr14	finTRIM family, member 14 (ftr14)
Dr.450.1.S1_at	-2.15141	0.0029327	0.0530798	-1.20869	cahz	carbonic anhydrase
Dr.16127.1.S1_at	-2.40666	0.00144074	0.0350189	-1.20877	LOC100537838	si:dkey-169i5.2
Dr.17357.1.A1_at	-2.44324	0.00131844	0.0333063	-1.20963	h2afx	H2A histone family, member X
Dr.17858.1.S1_at	-2.9701	0.000446949	0.0191435	-1.20971	exo1	Exonuclease 1
Dr.24309.1.S1_at	-1.73346	0.0109374	0.112337	-1.21023	tnnt1	troponin T1, skeletal, slow
Dr.4479.1.A1_at	-2.40527	0.00144522	0.0350189	-1.21031	si:ch211-244o22.2	si:ch211-244o22.2
Dr.13662.1.S1_at	-2.81063	0.000587181	0.0213523	-1.21057	rbm7	RNA-binding protein 7
Dr.1361.1.S1_at	-1.8436	0.00762566	0.0914551	-1.21069	LOC768289	zgc:153629
Dr.7336.1.A1_at	-3.17206	0.000341935	0.0174242	-1.2107	aldh6a1	aldehyde dehydrogenase 6A1
Dr.3514.1.S1_at	-1.79684	0.00888775	0.100191	-1.21074	cox4nb	cox4 neighbor (ER membrane protein complex subunit 8)
Dr.10405.1.S1_at	-2.49164	0.00118781	0.0313379	-1.21084	ca2	carbonic anhydrase II
Dr.2426.1.S1_at	-2.22288	0.00235897	0.0468367	-1.2118	ambpl	alpha-1-microglobulin/bikunin precursor, like
Dr.18989.1.A1_at	-2.7466	0.000670423	0.0221728	-1.21231	LOC569935	hypothetical LOC569935
Dr.22187.1.A1_at	-2.30358	0.00187168	0.0408505	-1.21254	NA	NA
Dr.23185.1.S1_at	-2.3712	0.00157841	0.036891	-1.21261	gimap7	GTPase IMAP family member 7-like
Dr.15765.1.A1_a_at	-2.18484	0.00265544	0.0502044	-1.21265	rbfa	Putative ribosome-binding factor A, mitochondrial Precursor
Dr.14346.1.A1_x_at	-2.53126	0.001086	0.0293717	-1.21269	znf451	zinc finger protein 451
Dr.15525.1.A1_at	-2.35075	0.00166101	0.037853	-1.21271	ccdc113	coiled-coil domain containing 113
Dr.25681.1.A1_at	-2.21171	0.00243837	0.0477634	-1.21285	LOC100002197	LOC100002197
Dr.949.1.S1_at	-2.13943	0.00303579	0.0539235	-1.21296	zranb2	zinc finger, RAN-binding domain containing 2
Dr.3568.1.S1_at	-1.87071	0.00696228	0.0874753	-1.21377	pla2g12b	phospholipase A2, group XIIB
Dr.5678.1.S1_at	-1.81877	0.00825062	0.0956648	-1.21383	cav1	caveolin 1
Dr.25095.1.A1_at	-3.11501	0.000365627	0.017781	-1.21408	thbs2b	thrombospondin 2b (thbs2b)
Dr.16596.1.S1_at	-1.86293	0.00714094	0.0886321	-1.21459	wu:fj39h09	Wu:fj39h09
Dr.14256.1.S1_at	-2.10675	0.00333995	0.056732	-1.21461	tmem18	Transmembrane protein 18
Dr.4354.1.A1_at	-1.80868	0.00856503	0.0978765	-1.21602	cyrano	lincRNA cyrano
Dr.5018.1.A1_at	-2.2214	0.00237306	0.0469593	-1.21718	dusp11	dual specificity phosphatase 11 (RNA/RNP complex 1-interacting)
Dr.4827.1.A1_at	-2.01932	0.0043299	0.0668523	-1.21747	lect1	leukocyte cell derived chemotaxin 1
Dr.9905.1.A1_at	-2.17424	0.00274445	0.0510892	-1.21805	zgc:162600	zgc:162600
Dr.8118.1.A1_at	-2.34302	0.00169303	0.038435	-1.21867	otpb	orthopedia homolog b
Dr.2834.1.S1_at	-2.13194	0.00311135	0.0545308	-1.21882	men1	multiple endocrine neoplasia type 1
Dr.6264.1.A1_at	-2.17372	0.00274957	0.0510892	-1.21931	ppif	peptidylprolyl isomerase F (cyclophilin F)
Dr.1084.1.A1_at	-2.1059	0.00334763	0.0567813	-1.21956	ap1s3b	adaptor-related protein complex 1, sigma 3 subunit, b
Dr.25133.11.S1_at	-1.90377	0.00624832	0.0828914	-1.22005	ca15b	carbonic anhydrase XV b
Dr.7993.1.A1_a_at	-2.25776	0.0021387	0.0442387	-1.22012	usp37	ubiquitin specific peptidase 37
Dr.17501.1.A1_at	-2.57365	0.00097586	0.0275869	-1.22019	C6orf120	UPF0669 protein C6orf120 homolog Precursor
Dr.4905.1.S1_at	-2.67002	0.000790805	0.0245152	-1.22044	ucp1	uncoupling protein 1
Dr.10336.1.S1_at	-2.37248	0.0015688	0.0368115	-1.22057	dct	dopachrome tautomerase (tyrosinase-related protein 2)
Dr.12921.1.A1_at	-2.28804	0.00196709	0.0418557	-1.22108	ccdc82	coiled-coil domain containing 82
Dr.14727.1.A1_at	-2.28387	0.00199142	0.0420575	-1.22159	pi4k2b	phosphatidylinositol 4-kinase type 2 beta
Dr.22100.1.A1_at	-2.28883	0.00195748	0.0418557	-1.22225	apob	apolipoprotein B (including Ag(x) antigen) (apob)
Dr.20627.1.S1_at	-2.32878	0.00175194	0.0392471	-1.2228	psmb5	proteasome (prosome, macropain) subunit, beta type, 5
Dr.6887.1.A1_at	-1.86846	0.00701735	0.0877955	-1.22347	rnft1	RING finger and transmembrane domain-containing protein 1
Dr.5292.1.A1_at	-2.24393	0.0022277	0.0452133	-1.22353	dtwd1	DTW domain containing 1
Dr.7799.1.A1_at	-2.16011	0.00286483	0.0524106	-1.22372	hebp2	heme binding protein 2
Dr.2452.2.A1_a_at	-2.8751	0.000533393	0.0205618	-1.22424	c9	complement component 9
Dr.7993.1.A1_at	-2.0221	0.00429596	0.0665013	-1.22444	usp37	ubiquitin specific peptidase 37
Dr.25268.1.S1_at	-3.35816	0.000261894	0.0164524	-1.22502	lrrc17	leucine rich repeat containing 17
Dr.25425.1.A1_at	-1.84563	0.00757252	0.0913327	-1.22515	sdf2	stromal cell-derived factor 2
Dr.4103.1.A1_at	-2.38482	0.00152974	0.036181	-1.22544	cfhl4	complement factor H like 4 (cfhl4)
Dr.4330.1.A1_at	-2.48449	0.00120894	0.031547	-1.22553	heatr3	HEAT repeat containing 3
Dr.517.1.A1_at	-1.73312	0.010947	0.112339	-1.22558	ostm1	osteopetrosis associated transmembrane protein 1
Dr.3510.1.A1_at	-2.89451	0.000514183	0.0202151	-1.2257	psmd11a	proteasome (prosome, macropain) 216S subunit, non-ATPase, 11a (psmd11a)
Dr.14292.1.S1_at	-2.09872	0.00342191	0.0574665	-1.22578	pole3	polymerase (DNA directed), epsilon 3 (p17 subunit)
Dr.22266.1.A1_at	-2.21536	0.0024166	0.047583	-1.22581	wu:fe48e11	wu:fe48e11
Dr.9050.1.S1_at	-1.83675	0.00779535	0.0929024	-1.22622	hbs1l	HBS1-like (Hsp70 subfamily B suppressor 1-like protein)
Dr.25822.2.A1_at	-2.05737	0.00387014	0.062433	-1.22623	NA	NA
Dr.3484.1.S1_at	-2.31062	0.00183966	0.0405055	-1.22624	sap30bp	SAP30 binding protein
Dr.7041.1.A1_at	-2.63378	0.000855478	0.025597	-1.22667	si:dkey-206d17.12	si:dkey-206d17.12
Dr.5192.1.A1_at	-3.25235	0.00029391	0.0168502	-1.22671	nr2e1	nuclear receptor subfamily 2, group E, member 1
Dr.9014.1.A1_at	-3.11449	0.000366908	0.017781	-1.22678	si:dkey-31j3.9	si:dkey-31j3.9
Dr.9122.1.S1_at	-2.09281	0.00349107	0.0581596	-1.22761	ccl25b	chemokine (C-C motif) ligand 25b (chemokine CCL-C11a; ccl21)
Dr.13722.2.A1_at	-2.88016	0.000525709	0.0203981	-1.22761	psmg1	proteasome (prosome, macropain) assembly chaperone 1
Dr.3048.1.A1_at	-2.7875	0.000607671	0.0215826	-1.22767	ctnnbl1	catenin, beta like 1
Dr.4467.1.S1_at	-2.45067	0.00129474	0.0329179	-1.22797	cpt1a	carnitine palmitoyltransferase 1A (Liver) (CPT1A)
Dr.14425.1.A1_at	-2.60119	0.000916309	0.0266653	-1.22819	tex9	testis-expressed sequence 9 protein
Dr.13764.1.S1_at	-2.6554	0.00081962	0.0250166	-1.22832	pttg1	pituitary tumor-transforming 1
Dr.12134.1.S1_a_at	-2.59844	0.000922072	0.0266742	-1.22911	NA	NA
Dr.7110.1.S1_at	-2.4192	0.0014004	0.0345678	-1.22946	LOC393868	zgc:77614
Dr.9210.2.S1_a_at	-2.00516	0.00452456	0.0681734	-1.22973	adi1	acireductone dioxygenase 1 (adi1)
Dr.17378.1.S1_at	-2.29072	0.00194724	0.041808	-1.2299	C14orf166	UPF0568 protein C14orf166 homolog
Dr.18135.1.A1_at	-1.82901	0.00798297	0.0944052	-1.23039	rtkn2	Rhotekin-2 (Pleckstrin homology domain-containing family K member 1)
Dr.2452.1.A1_at	-2.93747	0.000476404	0.0195048	-1.23067	c9	complement component 9
Dr.15857.1.A1_at	-2.46751	0.00124672	0.0321589	-1.23076	csrp1a	cysteine and glycine-rich protein 1a
Dr.5829.1.A1_at	-1.91019	0.00612474	0.0821693	-1.23129	grpel1	GrpE-like 1, mitochondrial
Dr.268.1.S1_at	-2.33931	0.00170391	0.0384905	-1.23158	epd	ependymin
Dr.4268.1.S1_at	-2.63223	0.000858039	0.025597	-1.23183	lamp2	lysosomal-associated membrane protein 2 (cd68)
Dr.7938.1.S1_at	-2.63501	0.000850996	0.0255797	-1.23219	hmgcl	3-hydroxymethyl-3-methylglutaryl-Coenzyme A lyase (hydroxymethylglutaricaciduria)
Dr.7551.1.S1_at	-2.72126	0.000717167	0.0229925	-1.23311	si:ch73-73d17.3	si:ch73-73d17.3
Dr.7683.1.A1_at	-2.16353	0.00283793	0.0521597	-1.23312	synj1	synaptojanin 1 (synj1)
Dr.14504.1.S1_at	-2.67037	0.000789524	0.0245152	-1.23384	mrpl55	39S mitochondrial ribosomal protein L55
Dr.13320.1.A1_at	-2.05283	0.00392009	0.0625587	-1.23391	NA	NA
Dr.3211.1.A1_at	-2.61483	0.000893898	0.0261413	-1.23407	grik-like	glutamate receptor, ionotropic, kainate-like
Dr.3636.1.A1_at	-2.12958	0.0031248	0.0546409	-1.23449	wu:fb81f11	wu:fb81f11
Dr.765.1.A1_at	-2.09161	0.00350644	0.0582271	-1.23471	hadha	hydroxyacyl-Coenzyme A dehydrogenase/3-ketoacyl-Coenzyme A thiolase/enoyl-Coenzyme A hydratase, alpha subunit
Dr.1599.1.S1_at	-2.52696	0.0010956	0.0295641	-1.23565	bbs2	Bardet-Biedl syndrome 2
Dr.6366.1.A1_at	-2.90855	0.000496254	0.0199057	-1.23584	prpf3	PRP3 pre-mRNA processing factor 3 homolog (yeast) (U4/U6 small nuclear ribonucleoprotein Prp3))
Dr.25685.1.A1_at	-2.37481	0.00156112	0.0367037	-1.23645	impdh1b	inosine 5'-phosphate dehydrogenase 1b
Dr.5167.1.A1_at	-3.19457	0.000325927	0.0173302	-1.23832	LOC619255	zgc:114181
Dr.2132.1.A1_at	-2.53905	0.00106102	0.0290269	-1.23845	hao1	hydroxyacid oxidase (glycolate oxidase) 1
Dr.20777.1.S2_at	-2.26946	0.0020689	0.043247	-1.23898	tk1	thymidine kinase 1, soluble
Dr.9715.3.S1_x_at	-1.77742	0.00946597	0.103833	-1.23942	exosc4	exosome component 4
Dr.5372.7.A1_at	-2.95175	0.000460396	0.0193093	-1.23997	her4.2	hairy-related 4.2-like (her4.2)
Dr.5462.1.S1_at	-2.91304	0.000491772	0.0197928	-1.24027	fgb	fibrinogen, B beta polypeptide
Dr.19345.1.A1_at	-2.9842	0.000434783	0.0189788	-1.24053	imp4	IMP4, U3 small nucleolar ribonucleoprotein, homolog (yeast)
Dr.17403.1.A1_at	-2.11795	0.00323366	0.0557237	-1.24082	si:ch1073-192f24.1	si:ch1073-192f24.1
Dr.26132.1.S1_at	-3.29915	0.000281744	0.0166961	-1.2413	pck1	phosphoenolpyruvate carboxykinase 1 (soluble)
Dr.15972.1.A1_at	-2.0447	0.00401165	0.0637629	-1.24163	scamp2l	secretory carrier membrane protein 2, like
Dr.19.1.A1_at	-2.79831	0.000598707	0.0214759	-1.24263	chsy3	chondroitin sulfate synthase 3
Dr.1250.1.A1_at	-1.92642	0.00579625	0.079521	-1.24313	wu:fk83a02	wu:fk83a02
Dr.845.1.A1_at	-2.86774	0.000541077	0.0205734	-1.24336	fga	fibrinogen alpha chain
Dr.3966.1.A1_at	-1.82436	0.00810527	0.0950938	-1.24378	tagln3	transgelin 3
Dr.11192.1.A1_at	-3.26143	0.000290069	0.0167924	-1.24466	vamp4	vesicle-associated membrane protein 4
Dr.5372.7.A1_x_at	-2.24528	0.00221746	0.0450824	-1.24466	her4.2	hairy-related 4.2-like (her4.2)
Dr.7674.1.S1_at	-3.44145	0.000235641	0.016254	-1.24573	prps1b	phosphoribosyl pyrophosphate synthetase 1B
Dr.2960.1.A1_at	-2.93564	0.000478325	0.0195162	-1.24605	itih4	inter-alpha (globulin) inhibitor H4 isoform 2
Dr.3096.1.A1_at	-2.5202	0.00111481	0.0298788	-1.24665	timm17a	translocase of inner mitochondrial membrane 17 homolog A (yeast)
Dr.4446.1.A1_at	-1.90362	0.00625088	0.0828914	-1.24692	wu:fc41f02	wu:fc41f02
Dr.7379.1.A1_at	-2.10203	0.00338221	0.057123	-1.24707	sepw2b	selenoprotein W, 2b
DrAffx.1.39.S1_at	-2.1821	0.00267977	0.0504236	-1.24734	hdr	hematopoietic death receptor
Dr.24760.1.A1_at	-3.22969	0.000306077	0.0169491	-1.24785	aebp2	AE binding protein 2
Dr.649.1.S1_at	-2.76608	0.000639688	0.0218496	-1.24815	LOC321132	sb:cb306
Dr.16709.1.A1_at	-2.5317	0.00108343	0.0293693	-1.24816	spata6	spermatogenesis associated 6
Dr.24890.1.S1_at	-2.86697	0.000542358	0.0205734	-1.24875	LOC100536425	wu:fb11c03
Dr.23983.1.A1_at	-3.37545	0.000256131	0.0164251	-1.24914	phr	DNA photolyase (cpd-phr)(LOC394039)
Dr.12666.1.S1_at	-2.26452	0.0021022	0.0436358	-1.24944	rnf146	E3 ubiquitin-protein ligase ring finger protein 146
Dr.12768.1.A1_at	-2.19605	0.00256643	0.0489897	-1.25162	fam60al	family with sequence similarity 60, member A, like
Dr.5581.1.S1_at	-2.54826	0.00103541	0.0285233	-1.25178	psmd4b	proteasome (prosome, macropain) 26S subunit, non-ATPase, 4b
Dr.25608.1.A1_at	-2.26613	0.00209067	0.0435488	-1.25299	fhit	fragile histidine triad gene
Dr.7973.1.S1_at	-2.69906	0.000744701	0.0235562	-1.25343	slc35c2	solute carrier family 35, member C2
Dr.3546.1.S1_at	-3.73166	0.00017609	0.0154829	-1.25353	wls	wntless homolog (Drosophila)
Dr.23797.1.S1_at	-3.03083	0.000396363	0.0183831	-1.25373	psmd11b	proteasome (prosome, macropain) 216S subunit, non-ATPase, 11b
Dr.15362.1.S1_at	-2.75873	0.000657617	0.0219943	-1.25383	tmem256	transmembrane protein 256
Dr.15737.1.S1_at	-3.01039	0.000414292	0.0187746	-1.25394	C14orf166	UPF0568 protein C14orf166 homolog
Dr.2723.1.A1_at	-2.30132	0.00188513	0.0409183	-1.25462	wu:fc51h09	wu:fc51h09
Dr.25443.1.A1_at	-2.20791	0.00246974	0.0480386	-1.25493	ubac1	ubiquitin-associated domain-containing protein 1-like (ubac1)
Dr.184.1.S1_at	-2.58137	0.000960492	0.0272824	-1.25509	b2m	beta-2-microglobulin
Dr.7311.1.S1_at	-2.96376	0.000454633	0.0192097	-1.25529	gnl3	guanine nucleotide binding protein-like 3 (nucleolar)
Dr.245.1.A1_at	-3.18752	0.00033297	0.0173302	-1.25577	ddx11	DEAD/H (Asp-Glu-Ala-Asp/His) box polypeptide 11
Dr.17823.1.S1_at	-2.27804	0.00202472	0.042473	-1.25638	LOC100126020	1-phosphatidylinositol phosphodiesterase-like /// zgc:174938
Dr.13096.1.A1_x_at	-2.16881	0.00278286	0.0515465	-1.25643	LOC415231	zgc:86738
Dr.8946.1.A1_x_at	-2.72887	0.000699878	0.0226424	-1.25655	NA	NA
Dr.20143.1.S1_at	-2.76169	0.000648012	0.0219035	-1.25707	her3	hairy-related 3
Dr.13586.1.A1_at	-2.19442	0.00258052	0.0491617	-1.25728	prr11	Proline-rich protein 11-like (transcription repressor of MHCII)
Dr.9314.1.S1_at	-2.35571	0.00164884	0.0377205	-1.25783	LOC555382	similar to MGC81081 protein
Dr.2885.1.S1_at	-1.89449	0.00645258	0.0844652	-1.25927	ftsj1	FtsJ homolog 1 (E. coli)
Dr.6171.1.A1_at	-2.59139	0.00093744	0.02695	-1.25951	asphd2	aspartate beta-hydroxylase domain containing 2
Dr.25412.1.A1_a_at	-3.09158	0.00037203	0.017956	-1.26076	ppp4r1	protein phosphatase 4, regulatory subunit 1
Dr.25770.4.S1_at	-2.37785	0.00155151	0.0365503	-1.26118	NA	NA
Dr.21058.1.S1_at	-2.61832	0.000886854	0.0261013	-1.26169	poc1a	POC1 centriolar protein homolog A (Chlamydomonas)
Dr.11243.1.A1_at	-3.16872	0.000346417	0.0174282	-1.26286	fam101b	family with sequence similarity 101, member B
Dr.11219.1.A1_at	-2.76011	0.000654415	0.021949	-1.26291	mrps33	mitochondrial ribosomal protein S33
Dr.3831.1.A1_at	-2.43637	0.00134341	0.0337933	-1.26382	wdtc1	WD and tetratricopeptide repeats 1
DrAffx.2.105.S1_at	-2.42372	0.00138823	0.0344105	-1.26563	NA	NA
Dr.21226.1.S1_at	-2.99671	0.000427099	0.0189784	-1.26651	NA	NA
Dr.18554.1.A1_at	-2.56567	0.000989947	0.0278525	-1.267	atp5sl	ATP synthase subunit s-like protein-like
Dr.890.1.S1_at	-2.71196	0.000727412	0.0231546	-1.2673	krt18	keratin 18
Dr.12836.2.A1_at	-2.24538	0.00221617	0.0450824	-1.2678	id2b	inhibitor of DNA binding 2, dominant negative helix-loop-helix protein, b
Dr.12551.1.S1_at	-2.21677	0.00240507	0.0474348	-1.26799	fxyd1	FXYD domain containing ion transport regulator 1 (phospholemman)
Dr.17331.1.A1_at	-3.58079	0.000204265	0.0157415	-1.26821	LOC100136852	zgc:174863
Dr.13768.1.A1_at	-2.58679	0.000947685	0.0270926	-1.26821	arl2	ADP-ribosylation factor-like 2
Dr.14729.1.S1_at	-2.65058	0.000824742	0.0251025	-1.26891	astn1	astrotactin 1 (ASTN1, zgc-113405)
Dr.8802.1.A1_at	-2.87882	0.00052827	0.0204307	-1.26985	wdr11	WD repeat domain 11
Dr.3466.1.A1_at	-3.18724	0.000334251	0.0173302	-1.27146	lpcat4	lysophosphatidylcholine acyltransferase 4
Dr.3266.1.A1_at	-2.63743	0.000842671	0.0254584	-1.27152	napepld	N-acyl phosphatidylethanolamine phospholipase D
Dr.24956.1.S1_at	-1.7857	0.00920023	0.102376	-1.27191	sepx1a	selenoprotein X, 1a (methionine-R-sulfoxide reductase B1-A)
Dr.25217.1.S1_at	-2.47549	0.00123007	0.0318882	-1.27237	slc1a4	solute carrier family 1 (glutamate/neutral amino acid transporter), member 4
Dr.4580.1.A1_at	-2.81591	0.000582698	0.0212875	-1.27303	tpm4	tropomyosin 4
Dr.14893.1.A1_at	-2.87424	0.000535954	0.0205734	-1.27318	exog	nuclease EXOG, mitochondrial-like(LOC553454)
Dr.3799.1.S1_at	-2.63365	0.000856759	0.025597	-1.2737	LOC406638	zgc:64012
Dr.7768.1.A1_at	-2.90832	0.000498175	0.0199155	-1.27558	shfm1	split hand/foot malformation (ectrodactyly) type 1
Dr.2828.1.A1_at	-3.52346	0.00021515	0.0158624	-1.27601	ccbl1	cysteine conjugate-beta lyase; cytoplasmic (glutamine transaminase K, kyneurenine aminotransferase)
Dr.13096.1.A1_at	-2.06402	0.00379522	0.0615061	-1.27632	LOC415231	zgc:86738
Dr.6181.1.S1_at	-2.65657	0.000816418	0.0250166	-1.27636	fam105ba	family with sequence similarity 105, member B, a
Dr.5258.1.A1_at	-2.77281	0.000626241	0.021741	-1.2772	stra6	stimulated by retinoic acid gene 6 homolog (mouse)
Dr.17922.1.A1_at	-2.59036	0.000940001	0.0269584	-1.27745	NA	NA
Dr.3923.1.A1_at	-2.94645	0.00046872	0.0193093	-1.27972	wu:fc66h12	wu:fc66h12
Dr.14650.1.A1_at	-2.91952	0.000486649	0.0197203	-1.27991	si:dkey-221h15.1	si:dkey-221h15.1
Dr.19652.1.S1_at	-2.22821	0.00232183	0.0464097	-1.28129	f7i	coagulation factor VIIi
Dr.17303.1.S1_at	-1.88283	0.00670807	0.0856407	-1.2821	rnf4	e3 ubiquitin ligase RNF4
Dr.25683.10.S1_at	-2.81934	0.000578216	0.0212875	-1.28301	NA	NA
Dr.21062.1.S1_at	-2.28743	0.00197093	0.0418624	-1.28406	klhl18	kelch-like 18 (Drosophila)
Dr.8946.1.A1_at	-3.2024	0.000323366	0.0172944	-1.28407	NA	NA
Dr.17890.3.A1_at	-2.97907	0.000439265	0.0190345	-1.2844	cldn5a	claudin 5a
Dr.1385.1.A1_at	-2.63603	0.000846513	0.0255096	-1.28472	prdx5	peroxiredoxin 5 (prdx5)(peroxisomal antioxidant enzyme)
Dr.21087.1.A1_at	-4.32045	0.000108856	0.0152054	-1.28529	rpl10	ribosomal protein L10
Dr.3744.1.S1_at	-1.89982	0.0063354	0.0834862	-1.28619	eif4g2b	eukaryotic translation initiation factor 4, gamma 2b
Dr.12215.1.A1_at	-2.83814	0.000558366	0.0209796	-1.28663	NA	NA
Dr.26391.1.A1_at	-3.03569	0.000392521	0.0183359	-1.28698	uchl5	ubiquitin carboxyl-terminal hydrolase L5
Dr.25291.1.S1_at	-2.60371	0.000913108	0.0266375	-1.287	LOC795545	hypothetical protein LOC795545
Dr.8197.1.S1_at	-3.62296	0.000193379	0.0157226	-1.28747	neurod6b	Neurogenic differentiation factor 6-B (NeuroD6-B)(Protein atonal homolog 2-B)
Dr.13681.1.S1_at	-3.23535	0.000304156	0.0169491	-1.28958	apom	apolipoprotein M
Dr.5372.9.S1_s_at	-1.96996	0.00505923	0.0731228	-1.29052	her4.2/3	hairy-related 4.2/3 (her4.2/3)
Dr.14525.1.A1_at	-3.64108	0.000188256	0.0156249	-1.29079	ttc26	tetratricopeptide repeat domain 26
Dr.4412.16.A1_at	-2.20286	0.0025088	0.0482777	-1.2911	stmn1b	stathmin 1b
Dr.15054.1.S1_at	-2.40774	0.00143369	0.0349849	-1.2911	rbp2a	retinol binding protein 2a, cellular
Dr.6817.2.A1_at	-2.78396	0.000610873	0.0215862	-1.29153	btbd9	BTB (POZ) domain containing 9
Dr.19274.1.S2_at	-2.91538	0.000489851	0.0197825	-1.29283	ddx19	DEAD/H (Asp-Glu-Ala-Asp/His) box polypeptide 19 (DBP5 homolog, yeast)
Dr.17251.1.A1_at	-3.53078	0.000212589	0.0158624	-1.29288	tmprss4a	transmembrane protease, serine 4a
Dr.19575.2.A1_at	-2.99164	0.0004303	0.0189788	-1.2935	LOC561947	LOC561947
Dr.10290.1.A1_at	-3.20458	0.000320804	0.0172351	-1.29368	psmd10	proteasome (prosome, macropain) 26S subunit, non-ATPase, 10
Dr.12906.1.A1_at	-2.65797	0.000813857	0.0250166	-1.2961	ahcy	S-adenosylhomocysteine hydrolase
Dr.4416.3.A1_at	-1.75375	0.0102414	0.108666	-1.29972	tubb5	tubulin, beta 5
Dr.7372.1.S1_at	-3.30833	0.000279183	0.0166961	-1.29987	lamtor4	late endosomal/lysosomal adaptor, MAPK and MTOR activator 4
Dr.20190.1.S1_at	-2.77928	0.000620478	0.0216041	-1.30026	orc4	origin recognition complex, subunit 4 (orc4)
Dr.14346.1.A1_a_at	-2.99041	0.000432221	0.0189788	-1.30111	znf451	zinc finger protein 451
Dr.8850.1.A1_at	-3.50431	0.000224115	0.0159338	-1.30148	selo	selenoprotein O
Dr.4416.1.A1_at	-3.41809	0.000242684	0.0162792	-1.30211	tubb5	tubulin, beta 5
Dr.4597.1.S1_at	-3.38715	0.000250368	0.0164235	-1.30439	NA	NA
DrAffx.2.51.S1_at	-1.92046	0.00592111	0.0806025	-1.30543	cyp2aa4	cytochrome P450, family 2, subfamily AA, polypeptide 4 (cyp2aa4)
Dr.6705.1.S1_at	-2.85264	0.000549401	0.0207742	-1.30551	hlazel	major histocompatibility complex class I ZE like precursor (hlazel)
Dr.9715.1.S1_a_at	-1.86063	0.00719216	0.0888827	-1.30735	exosc4	exosome component 4
Dr.6105.1.A1_at	-3.97293	0.000138951	0.0154003	-1.30746	LOC553461	si:dkey-147f3.4
Dr.16687.2.A1_at	-2.97229	0.000444388	0.0191169	-1.30861	dhrs13b	dehydrogenase/reductase (SDR family) member 13b (dhrs13b)
Dr.24292.3.A1_a_at	-2.18214	0.00267849	0.0504236	-1.30879	lrrn1	leucine rich repeat neuronal 1
Dr.23688.1.A1_at	-3.25222	0.000295191	0.0168502	-1.30903	wu:fb39e08	wu:fb39e08
Dr.23480.2.S1_at	-2.78209	0.000615355	0.0216006	-1.3099	NA	NA
Dr.22471.1.A1_at	-3.50468	0.000221553	0.0159338	-1.30997	wu:fe38h02	wu:fe38h02
Dr.2788.1.S1_at	-3.17499	0.000336812	0.017387	-1.31328	vamp5	vesicle-associated membrane protein 5 (vamp5)
Dr.12502.2.S1_x_at	-3.35215	0.000265736	0.0165986	-1.31375	si:ch211-226h8.14	si:ch211-226h8.14; ENSDARG00000077541
Dr.13321.1.S2_at	-2.51834	0.00112057	0.0299656	-1.31633	hig1	hypoxia induced gene 1
Dr.922.1.S1_at	-2.78106	0.000617276	0.0216006	-1.31692	aqp3a	aquaporin 3a
Dr.1565.1.S1_at	-3.24092	0.000299673	0.0169349	-1.31855	f7	coagulation factor VII
Dr.6897.1.S1_at	-1.75958	0.0100301	0.107807	-1.32066	ctbs	chitobiase, di-N-acetyl-
Dr.2914.1.S1_at	-2.56824	0.000986105	0.0278103	-1.32169	mylz2	myosin, light polypeptide 2, skeletal muscle
Dr.20386.1.S1_at	-2.72506	0.000706282	0.0227874	-1.32368	her4.2	hairy-related 4.2 (her4.2)
Dr.20271.1.S1_at	-3.01461	0.000411731	0.01873	-1.32433	pla2g12a	phospholipase A2, group XIIA (pla2g12a)
Dr.20839.1.A1_x_at	-3.36118	0.000260613	0.0164524	-1.32438	pla2g4c	Phospholipase A2, group IVC (cytosolic, calcium-independent)-like
Dr.3613.1.S1_at	-2.82915	0.000565409	0.0211772	-1.3248	cp	ceruloplasmin
Dr.1125.1.S1_at	-3.33702	0.000269578	0.016648	-1.32489	nme3	non-metastatic cells 3, protein expressed in
Dr.19785.1.A1_at	-2.28675	0.00197605	0.0418963	-1.32498	alkbh6	alkB, alkylation repair homolog 6 (probable alpha-ketoglutarate-dependent dioxygenase ABH6)
Dr.14260.1.S1_a_at	-2.98034	0.000437344	0.0190207	-1.32584	tnnt2a	troponin T2a, cardiac
Dr.16655.1.S1_at	-4.7221	8.06813e-05	0.0152054	-1.32616	mgst3	microsomal glutathione S-transferase 3 (mgst3)
Dr.10292.1.S1_at	-3.77134	0.000162003	0.0154829	-1.32971	rbp4l	retinol binding protein 4, like
Dr.25436.1.S1_at	-3.28977	0.000286867	0.0166961	-1.3316	NA	NA
Dr.9715.3.S1_a_at	-1.9635	0.00516873	0.0741171	-1.33208	exosc4	exosome component 4
Dr.2452.2.A1_x_at	-3.875	0.000147916	0.0154003	-1.33236	c9	complement component 9
Dr.11722.1.S1_at	-3.40105	0.000247167	0.016388	-1.33487	dhfr	dihydrofolate reductase
Dr.9655.1.A1_at	-2.94709	0.000467439	0.0193093	-1.33518	vsg1	vessel-specific 1
Dr.5353.1.A1_at	-2.73366	0.000690914	0.0224748	-1.33803	ttc4	tetratricopeptide repeat domain 4
Dr.10254.1.A1_at	-3.37978	0.00025485	0.0164251	-1.33806	lin7b	lin-7 homolog B (C. elegans)
Dr.19049.1.A1_at	-3.37373	0.000257412	0.0164251	-1.33884	dkk3	dickkopf homolog 3 (Xenopus laevis)
Dr.21102.1.A1_at	-4.04449	0.000134469	0.0153502	-1.33904	aqp12	aquaporin 12
Dr.5479.1.S1_at	-3.48949	0.000227957	0.0160104	-1.34444	rbp4	retinol binding protein 4, plasma
Dr.460.1.A1_at	-3.83511	0.000151758	0.0154003	-1.34532	pvalb2	parvalbumin 2
Dr.23441.1.S1_at	-2.94994	0.000464238	0.0193093	-1.3459	fam213b	family with sequence similarity 213, member B (fam213b) (prostamide/prostaglandin F synthase)
Dr.13466.1.A1_at	-2.36997	0.00158609	0.0369253	-1.34694	vtnb	vitronectin b
Dr.19445.1.S1_at	-3.64453	0.000186976	0.0156249	-1.34809	cxxc5	CXXC finger protein 5 (cxxc5) WID (Wilms tumor 1 -induced Inhibitor of Dishevelled)
Dr.18698.1.A1_at	-2.01092	0.00444644	0.0678575	-1.349	mpst	mercaptopyruvate sulfurtransferase
Dr.15751.1.A1_at	-3.67602	0.000181853	0.0155336	-1.35272	znf631	zinc finger protein 613-like
Dr.737.1.A1_at	-3.19433	0.000328488	0.0173302	-1.35619	junbb	jun B proto-oncogene b
Dr.25663.1.S1_at	-3.30536	0.000280464	0.0166961	-1.35629	si:ch211-11k18.4	si:ch211-11k18.4
Dr.12508.1.A1_at	-3.06395	0.000379714	0.0180944	-1.36004	tspan1	tetraspanin 1
Dr.15153.1.A1_at	-2.74724	0.000669143	0.0221728	-1.3601	rad23b	RAD23 homolog B (S. cerevisiae)
Dr.18154.1.S1_at	-1.91808	0.00596273	0.0808177	-1.36084	LOC100535171	wu:fb96d05
Dr.7801.1.A1_at	-5.25048	5.76295e-05	0.0152054	-1.36096	tsn2	tetraspan 2
Dr.8554.1.A1_at	-3.43335	0.000238202	0.016254	-1.36116	vtcn1	v-set domain-containing T-cell activation inhibitor 1-like (LOC100538282)
Dr.5531.1.S1_a_at	-3.84333	0.000150477	0.0154003	-1.36319	krt23	keratin 23 (histone deacetylase inducible)
Dr.1190.1.S1_at	-3.58114	0.000202984	0.0157415	-1.36338	anxa1b	annexin A1b
Dr.8072.1.S1_at	-4.13149	0.000126145	0.0152799	-1.36373	dbx1b	developing brain homeobox 1b
Dr.13016.1.A1_at	-3.50466	0.000222834	0.0159338	-1.36802	myof	myoferlin-like
Dr.5599.1.S1_at	-3.17163	0.000343856	0.0174282	-1.36927	spcs2	signal peptidase complex subunit 2 homolog (S. cerevisiae)
Dr.1056.1.S1_at	-3.32403	0.000275341	0.0166719	-1.36997	cldnf	claudin f
Dr.23393.1.A1_at	-5.06905	6.27521e-05	0.0152054	-1.37027	wu:fl20f09	wu:fl20f09
Dr.24252.1.S1_at	-4.59777	8.96459e-05	0.0152054	-1.37045	ykt6	YKT6 v-SNARE homolog (S. cerevisiae) (ykt6)
Dr.3606.1.A1_at	-3.26124	0.000291349	0.0167924	-1.37425	cluh	clustered mitochondria protein homolog
Dr.16687.1.S1_at	-2.02336	0.00427675	0.0665013	-1.37549	dhrs13b	dehydrogenase/reductase (SDR family) member 13b (dhrs13b)
Dr.2839.1.S1_at	-3.64002	0.000190818	0.0156249	-1.37549	tpd52l2a	tumor protein D52-like 2a
Dr.22219.1.S1_at	-3.40634	0.000244605	0.0163159	-1.37584	actn2	actinin, alpha 2
Dr.17753.1.A1_at	-3.54612	0.000209387	0.0158349	-1.37584	bcap31	B-cell receptor-associated protein 31 (bcap31)
Dr.5185.1.A1_at	-3.71468	0.000178651	0.0154829	-1.37665	iars	isoleucyl-tRNA synthetase
Dr.17960.1.S1_at	-2.58	0.000963053	0.0272899	-1.37795	NA	NA
Dr.15094.1.A1_at	-3.58678	0.000201703	0.0157415	-1.37961	cep55l	centrosomal protein 55 like
Dr.24966.1.S1_at	-3.59663	0.000197861	0.0157415	-1.38726	mchr1b	melanin-concentrating hormone receptor 1b
Dr.11274.1.A1_at	-4.12397	0.000127425	0.0152799	-1.39063	pmelb	silver homolog (mouse) b (premelanosome protein b) (pmelb) (melanocyte protein Pmel 17)
Dr.18113.1.S1_at	-4.4914	9.73298e-05	0.0152054	-1.39111	gdi1	GDP dissociation inhibitor 1
Dr.23480.1.A1_at	-2.81658	0.000581418	0.0212875	-1.39117	NA	NA
Dr.14687.1.A1_at	-4.96621	6.65941e-05	0.0152054	-1.39326	copb2	coatomer protein complex, subunit beta 2
Dr.2516.1.S1_at	-3.7416	0.000173529	0.0154829	-1.40161	sass6	spindle assembly 6 homolog (C. elegans)
Dr.17459.1.S1_a_at	-2.27513	0.00204265	0.0427735	-1.40513	itih4	inter-alpha (globulin) inhibitor H4 isoform 2
Dr.2377.1.A1_at	-3.24516	0.000298393	0.0169349	-1.40543	krt1-19d	keratin, type 1, gene 19d
Dr.1077.1.S1_at	-3.03502	0.000393802	0.0183359	-1.40652	LOC768128	zgc:153129
Dr.4907.1.S1_at	-3.38294	0.000252289	0.0164251	-1.40722	fgg	fibrinogen, gamma polypeptide
Dr.5429.1.S1_at	-3.45394	0.00023436	0.016254	-1.41728	si:dkey-15h8.11	si:dkey-15h8.11
Dr.1794.1.A1_at	-3.37213	0.000258692	0.0164251	-1.41853	parvaa	parvin, alpha a
Dr.1278.1.S1_at	-2.70452	0.000738938	0.0234586	-1.41905	sri	sorcin
Dr.12502.3.S1_x_at	-3.65862	0.000184414	0.0156249	-1.41937	si:ch211-226h8.14	si:ch211-226h8.14; ENSDARG00000077541
Dr.880.1.A1_at	-3.73622	0.00017481	0.0154829	-1.41992	ptgr1	prostaglandin reductase 1 (leukotriene B4 12-hydroxydehydrogenase)
Dr.2399.1.A1_at	-3.71901	0.000177371	0.0154829	-1.4221	noc2l	nucleolar complex associated 2 homolog (S. cerevisiae)
Dr.17355.1.S1_at	-3.51638	0.000219632	0.0159008	-1.42246	nudt3a	nudix (nucleoside diphosphate linked moiety X)-type motif 3a
Dr.24266.1.S1_at	-2.24764	0.00219696	0.0449739	-1.42257	cyb5b	cytochrome b5 type B
Dr.25695.1.A1_x_at	-2.69882	0.000745982	0.0235562	-1.42682	wu:fc16g06	wu:fc16g06
Dr.25559.1.S1_at	-4.09779	0.000131267	0.0152799	-1.43234	LOC321132	LOC321132
Dr.22657.1.A1_at	-4.03083	0.00013767	0.0154003	-1.43408	NA	NA
Dr.6670.1.A1_at	-4.0994	0.000129987	0.0152799	-1.43635	tmem107	transmembrane protein 107
Dr.15465.1.S1_at	-4.69338	8.32426e-05	0.0152054	-1.43758	LOC550424	zgc:112148
Dr.25341.1.A1_at	-5.33771	5.50682e-05	0.0152054	-1.44514	si:ch211-286l10.2	si:ch211-286l10.2
Dr.5687.1.A1_at	-3.34481	0.000267017	0.0165986	-1.44627	hspb8	heat shock protein, alpha-crystallin-related, b8 (hspb8 )
Dr.12491.1.A1_at	-4.59061	9.09266e-05	0.0152054	-1.44883	c4.2	complement C4-2-like
Dr.20928.1.S1_at	-4.56667	9.34879e-05	0.0152054	-1.4547	pvalb1	parvalbumin 1
Dr.16417.1.A1_at	-3.96671	0.000140232	0.0154003	-1.46393	sepx1a	selenoprotein X, 1a (methionine-R-sulfoxide reductase B1-A)
Dr.9565.1.S1_at	-3.78533	0.00015688	0.0154829	-1.4664	enc1	ectodermal-neural cortex (with BTB-like domain)
Dr.25616.1.A1_at	-3.88915	0.000146635	0.0154003	-1.47146	wu:fd44f01	wu:fd44f01
Dr.2377.2.S1_at	-1.79564	0.00892169	0.100406	-1.47231	krt1-19d	keratin, type 1, gene 19d
Dr.26391.2.S1_at	-2.09913	0.00341807	0.0574665	-1.48158	uchl5	ubiquitin carboxyl-terminal hydrolase L5
Dr.14729.2.A1_at	-4.92897	6.91554e-05	0.0152054	-1.48373	astn1	astrotactin 1 (astn1)
Dr.1085.2.A1_at	-5.0043	6.40328e-05	0.0152054	-1.49049	fcf1	FCF1 small subunit (SSU) processome component homolog (S. cerevisiae) (fcf1)
DrAffx.1.65.S1_at	-2.00295	0.00455145	0.0684917	-1.49179	cx33.8	connexin 33.8
Dr.7738.1.A1_at	-4.04476	0.000133188	0.0153502	-1.49204	aldh18a1	aldehyde dehydrogenase 18 family, member A1
Dr.17508.1.A1_at	-5.56593	4.48229e-05	0.0152054	-1.49585	ftcd	formiminotransferase cyclodeaminase (ftcd)
Dr.13807.1.S1_at	-3.22886	0.000307357	0.0169491	-1.50827	rnf220b	ring finger protein 220b (rnf220b)
Dr.25520.1.A1_at	-4.90612	7.04361e-05	0.0152054	-1.52816	fbxo25	F-box protein 25
Dr.20010.14.S1_at	-4.46402	0.000101172	0.0152054	-1.54718	NA	NA
Dr.12080.1.A1_at	-5.88303	3.97003e-05	0.0152054	-1.54793	glb1l	galactosidase, beta 1-like
Dr.13871.1.A1_at	-5.39566	5.25069e-05	0.0152054	-1.54975	LOC564720	si:ch211-191j22.3 (lincRNA)
Dr.18072.1.S1_at	-6.0882	3.7139e-05	0.0152054	-1.55393	hrasls	HRAS-like suppressor (phospholipid-metabolizing enzyme A-C1)
Dr.19735.1.S1_at	-4.94036	6.78748e-05	0.0152054	-1.55563	phyhd1	phytanoyl-CoA dioxygenase domain containing 1
Dr.6156.1.A1_at	-3.2902	0.000285586	0.0166961	-1.55604	wu:fj20a04	wu:fj20a04
Dr.25630.1.S1_at	-4.84104	7.55587e-05	0.0152054	-1.56004	NA	NA
Dr.12963.1.A1_at	-4.58799	9.22072e-05	0.0152054	-1.56086	rcan2	regulator of calcineurin 2
Dr.12466.1.A1_s_at	-5.41221	5.12262e-05	0.0152054	-1.56172	LOC100538059	si:ch1073-155h21.2
Dr.20445.1.A1_at	-3.03952	0.00039124	0.0183359	-1.5675	NA	NA
Dr.24141.1.A1_x_at	-5.49778	4.86649e-05	0.0152054	-1.61082	nob1	NIN1/RPN12 binding protein 1 (nob1)
Dr.18782.1.S1_at	-5.08975	6.14715e-05	0.0152054	-1.61862	tctex1d2	Tctex1 domain containing 2 (tctex1d2)
Dr.9237.1.A1_at	-5.53921	4.73843e-05	0.0152054	-1.63351	wu:fc19a02	wu:fc19a02
Dr.2914.1.S2_at	-4.65706	8.58039e-05	0.0152054	-1.6421	mylz2	myosin, light polypeptide 2, skeletal muscle
Dr.4037.1.A1_at	-6.85711	3.20164e-05	0.0152054	-1.67813	mettl11a	methyltransferase like 11A
Dr.4765.1.S1_at	-5.13345	6.01908e-05	0.0152054	-1.68639	txndc9	thioredoxin domain containing 9
Dr.8643.1.A1_x_at	-5.42529	4.99456e-05	0.0152054	-1.72633	fam115	family with sequence similarity 115
Dr.15153.2.S1_at	-2.15425	0.00290901	0.052974	-1.74512	rad23b	RAD23 homolog B (S. cerevisiae)
Dr.25400.1.A1_at	-5.84982	4.0981e-05	0.0152054	-1.75614	crfb6	cytokine receptor family member b6
Dr.6635.1.A1_at	-7.35158	2.43325e-05	0.0152054	-1.76558	sh3bp5la	SH3-binding domain protein 5-like, a (BTK-associated)
Dr.9860.1.S1_at	-8.51424	1.53679e-05	0.0152054	-1.79239	mdh1b	malate dehydrogenase 1b, NAD (soluble)
Dr.3025.1.A1_at	-5.69516	4.22616e-05	0.0152054	-1.80133	a2ml	Alpha-2-macroglobulin protein-like
Dr.25405.1.A1_at	-4.49269	9.60492e-05	0.0152054	-1.80185	sox19b	SRY-box containing gene 19b
Dr.11292.1.A1_at	-4.75219	7.812e-05	0.0152054	-1.84158	wu:fd13h03	wu:fd13h03
Dr.3663.1.A1_at	-7.07153	2.68938e-05	0.0152054	-1.94347	dao.1	D-amino-acid oxidase 1
Dr.372.1.S1_at	-8.4102	1.66485e-05	0.0152054	-1.9639	pcmt	l-isoaspartyl protein carboxyl methyltransferase
Dr.23652.1.A1_at	-6.92201	2.94551e-05	0.0152054	-2.03978	mpdu1b	mannose-P-dolichol utilization defect 1b
Dr.1699.1.A1_at	-6.96631	2.81744e-05	0.0152054	-2.04382	pklr	pyruvate kinase, liver and RBC
Dr.11341.1.S1_at	-6.86981	3.07357e-05	0.0152054	-2.14191	wu:fq41a10	wu:fq41a10
Dr.10598.1.S1_at	-9.33648	1.15259e-05	0.0152054	-2.25254	fah	fumarylacetoacetate hydrolase (fumarylacetoacetase)
Dr.16380.1.A1_at	-10.5018	7.68393e-06	0.0152054	-2.85079	aldh8a1	aldehyde dehydrogenase 8 family, member A1
Dr.15575.1.A1_at	-9.67279	1.02452e-05	0.0152054	-3.01418	LOC566752	LOC566752 (urokinase plasminogen activator surface receptor-like)

## Sheet: Genes
955 Known genes			known genes up-regulates				known genes down-regulated			Known genes up- & down-regulated
a2ml	Alpha-2-macroglobulin protein-like		abca12	ATP-binding cassette, sub-family A (ABC1), member 12			a2ml	Alpha-2-macroglobulin protein-like		adi1	1,2-dihydroxy-3-keto-5-methylthiopentene dioxygenase. Aci-reductone dioxygenase(ARD)
aass	aminoadipate-semialdehyde synthase (aass)		abcb5	ATP-binding cassette, sub-family B (MDR/TAP), member 5 (abcb5)			aass	aminoadipate-semialdehyde synthase (aass)		cav1	caveolin 1
abca12	ATP-binding cassette, sub-family A (ABC1), member 12		abi3bp	ABI family, member 3 (NESH) binding protein			abcc6	ATP-binding cassette, sub-family C (CFTR/MRP), member 6		lamp2	lysosomal membrane glycoprotein 2
abcb5	ATP-binding cassette, sub-family B (MDR/TAP), member 5 (abcb5)		abt4	ABC Transporter family member (abt-4)-like			abcf2	ATP-binding cassette, sub-family F (GCN20), member 2		mphosph8	M-phase phosphoprotein 8
abcc6	ATP-binding cassette, sub-family C (CFTR/MRP), member 6		acox1	acyl-Coenzyme A oxidase 1, palmitoyl			acp5a	acid phosphatase 5a, tartrate resistant		pcmt	l-isoaspartyl protein carboxyl methyltransferase
abcf2	ATP-binding cassette, sub-family F (GCN20), member 2		acsl1	acyl-CoA synthetase long-chain family member 1			acss3	acyl-CoA synthetase short-chain family member 3		sepx1a	selenoprotein X, 1a (methionine-R-sulfoxide reductase B1-A)
abi3bp	ABI family, member 3 (NESH) binding protein		acsl5	acyl-CoA synthetase long-chain family member 5 (acsl5)			acta2	actin, alpha 2, smooth muscle, aorta		uchl5	ubiquitin carboxyl-terminal hydrolase CYLD-like
abt4	ABC Transporter family member (abt-4)-like		adi1	1,2-dihydroxy-3-keto-5-methylthiopentene dioxygenase. Aci-reductone dioxygenase(ARD)			actn2	actinin, alpha 2
acox1	acyl-Coenzyme A oxidase 1, palmitoyl		adipor2	adiponectin receptor 2			actr2	actin-related protein 2-like
acp5a	acid phosphatase 5a, tartrate resistant		adnp2b	ADNP homeobox 2b			acyp1	acylphosphatase 1, erythrocyte (common) type
acsl1	acyl-CoA synthetase long-chain family member 1		aebp1	AE binding protein 1 (AEBP1)			adh8b	alcohol dehydrogenase 8b
acsl5	acyl-CoA synthetase long-chain family member 5 (acsl5)		agfg2	Arf-GAP domain and FG repeat-containing protein 2			adi1	acireductone dioxygenase 1 (adi1)
acss3	acyl-CoA synthetase short-chain family member 3		ahnak	similar to AHNAK nucleoprotein (neuroblast differentiation-associated protein AHNAK)			aebp2	AE binding protein 2
acta2	actin, alpha 2, smooth muscle, aorta		aim1a	absent in melanoma 1a			ahcy	S-adenosylhomocysteine hydrolase
actn2	actinin, alpha 2		ak3	adenylate kinase 3			ahsa1l	AHA1, activator of heat shock protein ATPase homolog 1, like
actr2	actin-related protein 2-like		akap11	A kinase (PRKA) anchor protein 11 (akap11) (ppp1r44)			akr7a2	aldo-keto reductase family 7, member A2 (aflatoxin aldehyde reductase)
acyp1	acylphosphatase 1, erythrocyte (common) type		akap1b	A kinase (PRKA) anchor protein 1b			aldh18a1	aldehyde dehydrogenase 18 family, member A1
adh8b	alcohol dehydrogenase 8b		alcama	CD166 antigen homolog Precursor (Activated leukocyte cell adhesion molecule)(Neurolin)			aldh6a1	aldehyde dehydrogenase 6A1
adi1	acireductone dioxygenase 1 (adi1)		aldocb	aldolase C, fructose-bisphosphate, b			aldh8a1	aldehyde dehydrogenase 8 family, member A1
adipor2	adiponectin receptor 2		alkbh5	alkylated DNA repair protein alkB homolog 5			alkbh6	alkB, alkylation repair homolog 6 (probable alpha-ketoglutarate-dependent dioxygenase ABH6)
adnp2b	ADNP homeobox 2b		alpp	alkaline phosphatase, placental (alpp)			ambpl	alpha-1-microglobulin/bikunin precursor, like
aebp1	AE binding protein 1 (AEBP1)		aplp	amyloid beta (A4) precursor-like protein			angel2	angel homolog 2 (Drosophila)
aebp2	AE binding protein 2		apoea	apolipoprotein Ea (apoea)			ano10	anoctamin 10
agfg2	Arf-GAP domain and FG repeat-containing protein 2		arg2	arginase, type II			anxa1a	annexin A1a
ahcy	S-adenosylhomocysteine hydrolase		atg4b	ATG4 autophagy related 4 homolog B (S. cerevisiae)			anxa1b	annexin A1b
ahnak	similar to AHNAK nucleoprotein (neuroblast differentiation-associated protein AHNAK)		atp1a1	ATPase, Na+/K+ transporting, alpha 1 polypeptide			anxa6	annexin A6
ahsa1l	AHA1, activator of heat shock protein ATPase homolog 1, like		atp1a1a.4	ATPase, Na+/K+ transporting, alpha 1a.4 polypeptide			ap1m3	adaptor-related protein complex 1, mu 3 subunit
aim1a	absent in melanoma 1a		bbc3	BCL2 binding component 3			ap1s3b	adaptor-related protein complex 1, sigma 3 subunit, b
ak3	adenylate kinase 3		bcam	basal cell adhesion molecule (bcam)			apeh	acylpeptide hydrolase (apeh)
akap11	A kinase (PRKA) anchor protein 11 (akap11) (ppp1r44)		bnip4	BCL2/adenovirus E1B interacting protein 4 (bnip4)			apitd1	centromere protein S (apoptosis-inducing, TAF9-like domain 1)
akap1b	A kinase (PRKA) anchor protein 1b		brf1	BRF1 homolog, subunit of RNA polymerase III transcription initiation factor IIIB			apob	apolipoprotein B (including Ag(x) antigen) (apob)
akr7a2	aldo-keto reductase family 7, member A2 (aflatoxin aldehyde reductase)		btr22	bloodthirsty-related gene family, member 22 (btr22)			apoIV	apolipoprotein A-IV
alcama	CD166 antigen homolog Precursor (Activated leukocyte cell adhesion molecule)(Neurolin)		btr30	bloodthirsty-related gene family, member 30			apom	apolipoprotein M
aldh18a1	aldehyde dehydrogenase 18 family, member A1		c11H12orf10	UPF0160 protein MYG1, mitochondrial			aqp12	aquaporin 12
aldh6a1	aldehyde dehydrogenase 6A1		C11orf54	Ester hydrolase C11orf54 homolog			aqp3a	aquaporin 3a
aldh8a1	aldehyde dehydrogenase 8 family, member A1		C12orf23	UPF0444 transmembrane protein C12orf23 homolog			arhgap30	similar to Rho GTPase-activating protein 30 (Rho-type GTPase-activating protein 30)
aldocb	aldolase C, fructose-bisphosphate, b		c5h11orf88	UPF0722 protein C11orf88 homolog (c5h11orf88)			arl2	ADP-ribosylation factor-like 2
alkbh5	alkylated DNA repair protein alkB homolog 5		camk1gb	calcium/calmodulin-dependent protein kinase Igb (camk1gb)			arpc1a	actin related protein 2/3 complex, subunit 1A
alkbh6	alkB, alkylation repair homolog 6 (probable alpha-ketoglutarate-dependent dioxygenase ABH6)		capsl	calcyphosine-like			asna1	arsA arsenite transporter, ATP-binding, homolog 1 (bacterial)
alpp	alkaline phosphatase, placental (alpp)		cav1	caveolin 1			asphd2	aspartate beta-hydroxylase domain containing 2
ambpl	alpha-1-microglobulin/bikunin precursor, like		ccbl2	cysteine conjugate-beta lyase 2 (Kynurenine--oxoglutarate transaminase 3)			astn1	astrotactin 1 (ASTN1, zgc-113405)
angel2	angel homolog 2 (Drosophila)		ccdc115	Coiled-coil domain-containing protein 115			atp5sl	ATP synthase subunit s-like protein-like
ano10	anoctamin 10		ccdc127	coiled-coil domain containing 127 (ccdc127)			atpaf1	ATP synthase mitochondrial F1 complex assembly factor 1
anxa1a	annexin A1a		ccdc15	coiled-coil domain-containing protein 15-like			atpif1	ATPase inhibitory factor 1
anxa1b	annexin A1b		ccl-c11b	chemokine CCL-C11b			b2m	beta-2-microglobulin
anxa6	annexin A6		ccnd1	cyclin D1			barhl2	barH-like 2 homeobox protein
ap1m3	adaptor-related protein complex 1, mu 3 subunit		ccnt1	cyclin-T1 (ccnt1)			bbs2	Bardet-Biedl syndrome 2
ap1s3b	adaptor-related protein complex 1, sigma 3 subunit, b		cdc37l1	CDC37 cell division cycle 37 homolog (S. cerevisiae)-like 1			bcap31	B-cell receptor-associated protein 31 (bcap31)
apeh	acylpeptide hydrolase (apeh)		CdGAPr	CG10538 gene product			bckdk	branched chain alpha-ketoacid dehydrogenase kinase
apitd1	centromere protein S (apoptosis-inducing, TAF9-like domain 1)		cecr1a	cat eye syndrome chromosome region, candidate 1a			Bem46	bud emergence (BEM)46 - like
aplp	amyloid beta (A4) precursor-like protein		cers2b	ceramide synthase 2b (cers2b)			brp44	brain protein 44 (mitochondrial pyruvate carrier 2)
apob	apolipoprotein B (including Ag(x) antigen) (apob)		ces2	carboxylesterase 2 (intestine, liver)			btbd9	BTB (POZ) domain containing 9
apoea	apolipoprotein Ea (apoea)		c-fos	v-fos FBJ murine osteosarcoma viral oncogene homolog			C14orf166	UPF0568 protein C14orf166 homolog
apoIV	apolipoprotein A-IV		chp	calcium binding protein P22 (Calcium-binding protein CHP)(Calcineurin homologous protein)(Calcineurin B homolog)			C14orf166	UPF0568 protein C14orf166 homolog
apom	apolipoprotein M		ck18	Keratin, type I cytoskeletal 18 (death-associated protein kinase 1 ; dapk1)			C16orf58	UPF0420 protein C16orf58
aqp12	aquaporin 12		ckap4 = p63	cytoskeleton-associated protein 4 (type-II transmembrane protein p63)			c16orf72	chromosome 16 open reading frame 72 (c3h16orf72)
aqp3a	aquaporin 3a		cldn11b	claudin 11b			c1galt1c1	C1GALT1-specific chaperone 1 (c1galt1c1)
arg2	arginase, type II		cldnh	claudin h (claudin-3)			c2orf15	chromosome 2 open reading frame 15 (c9H2orf15)
arhgap30	similar to Rho GTPase-activating protein 30 (Rho-type GTPase-activating protein 30)		cobl-1	cordon-bleu protein-like 1-like			c4.2	complement C4-2-like
arl2	ADP-ribosylation factor-like 2		col5a1	procollagen, type V, alpha 1 (col5a1)			C6orf120	UPF0669 protein C6orf120 homolog Precursor
arpc1a	actin related protein 2/3 complex, subunit 1A		cox4.2	cytochrome c oxidase subunit IV isoform 2 (cox4.2)			c9	complement component 9
asna1	arsA arsenite transporter, ATP-binding, homolog 1 (bacterial)		cox6b1	cytochrome c oxidase subunit Vib polypeptide 1 (cox6b1)			ca15b	carbonic anhydrase XV b
asphd2	aspartate beta-hydroxylase domain containing 2		cox6c	cytochrome c oxidase, subunit VIc (COX6C)			ca2	carbonic anhydrase II
astn1	astrotactin 1 (ASTN1, zgc-113405)		cox8	Cytochrome c oxidase polypeptide VIII-heart, mitochondrial-like			cacna1g	voltage-dependent calcium channel alpha 1G subunit-like
atg4b	ATG4 autophagy related 4 homolog B (S. cerevisiae)		creb3l3	cAMP responsive element binding protein 3-like 3 (creb3l3)			cahz	carbonic anhydrase
atp1a1	ATPase, Na+/K+ transporting, alpha 1 polypeptide		cspp1	centrosome and spindle pole-associated protein 1-like (ABP)			capn2a	calpain 2, (m/II) large subunit a
atp1a1a.4	ATPase, Na+/K+ transporting, alpha 1a.4 polypeptide		csrp2bp	cysteine and glycine-rich protein 2 binding protein			casp9	caspase 9, apoptosis-related cysteine protease
atp5sl	ATP synthase subunit s-like protein-like		ctage5	cutaneous T-cell lymphoma-associated antigen 5			cav1	caveolin 1
atpaf1	ATP synthase mitochondrial F1 complex assembly factor 1		ctssb.2	cathepsin S, b.2			cbx5	chromobox homolog 5 (HP1 alpha homolog, Drosophila)
atpif1	ATPase inhibitory factor 1		ctu1	cytoplasmic tRNA 2-thiolation protein 1 (ctu1)			ccbl1	cysteine conjugate-beta lyase; cytoplasmic (glutamine transaminase K, kyneurenine aminotransferase)
b2m	beta-2-microglobulin		cuta	cutA divalent cation tolerance homolog (E. coli) (brain acetylcholinesterase putative membrane anchor)			ccdc113	coiled-coil domain containing 113
barhl2	barH-like 2 homeobox protein		cxcl12a	chemokine (C-X-C motif) ligand 12a (stromal cell-derived factor 1)			ccdc82	coiled-coil domain containing 82
bbc3	BCL2 binding component 3		cxcr3.2	chemokine (C-X-C motif) receptor 3.2			ccl25b	chemokine (C-C motif) ligand 25b (chemokine CCL-C11a; ccl21)
bbs2	Bardet-Biedl syndrome 2		cyp11a1	cytochrome P450, subfamily XIA, polypeptide 1			ccnb3	cyclin B3
bcam	basal cell adhesion molecule (bcam)		cyp26a1	cytochrome P450, subfamily XXVIA, polypeptide 1			cd2bp2	CD2 antigen (cytoplasmic tail) binding protein 2
bcap31	B-cell receptor-associated protein 31 (bcap31)		cyp26b1	cytochrome P450, family 26, subfamily b, polypeptide 1			cdc34a	cell division cycle 34 homolog (S. cerevisiae) a
bckdk	branched chain alpha-ketoacid dehydrogenase kinase		cyp27a1.4	cytochrome P450, family 27, subfamily A, polypeptide 1, gene 4 (cyp27a1.4)			cep55l	centrosomal protein 55 like
Bem46	bud emergence (BEM)46 - like		cyp51	cytochrome P450, family 51			cfb	complement factor B
bnip4	BCL2/adenovirus E1B interacting protein 4 (bnip4)		d2hgdh	D-2-hydroxyglutarate dehydrogenase			cfhl4	complement factor H like 4 (cfhl4)
brf1	BRF1 homolog, subunit of RNA polymerase III transcription initiation factor IIIB		dcps	mRNA decapping enzyme (dcps)			chek1	CHK1 checkpoint homolog (S. pombe)
brp44	brain protein 44 (mitochondrial pyruvate carrier 2)		ddx17	DEAD (Asp-Glu-Ala-Asp) box helicase 17 (ddx17)			chmp1a	Charged multivesicular body protein 1a (Chromatin-modifying protein 1a)
btbd9	BTB (POZ) domain containing 9		ddx20	DEAD (Asp-Glu-Ala-Asp) box polypeptide 20			chsy3	chondroitin sulfate synthase 3
btr22	bloodthirsty-related gene family, member 22 (btr22)		dhcr7	7-dehydrocholesterol reductase			ciao1	cytosolic iron-sulfur protein assembly 1 homolog (S. cerevisiae)
btr30	bloodthirsty-related gene family, member 30		dhrs11	dehydrogenase/reductase (SDR family) member 11			cldn15la	claudin 10-like 1a (claudin 15-like a)
c11H12orf10	UPF0160 protein MYG1, mitochondrial		dhrs13a.2	dehydrogenase/reductase (SDR family) member 13a.2 (dhrs13a.2)			cldn5a	claudin 5a
C11orf54	Ester hydrolase C11orf54 homolog		diablo	diablo homolog (Drosophila);			cldne	claudin e
C12orf23	UPF0444 transmembrane protein C12orf23 homolog		dido1	death inducer-obliterator 1			cldnf	claudin f
C14orf166	UPF0568 protein C14orf166 homolog		dlc	Delta-like protein C Precursor			cln3	ceroid-lipofuscinosis, neuronal 3 (battenin)
C14orf166	UPF0568 protein C14orf166 homolog		dlx4a	Homeobox protein Dlx4a (DLX-8)(Distal-less homeobox protein 4a)			cluh	clustered mitochondria protein homolog
C16orf58	UPF0420 protein C16orf58		dlx5a	Homeobox protein Dlx5a (DLX-4)(Distal-less homeobox protein 5a)			cmlc1	cardiac myosin light chain-1
c16orf72	chromosome 16 open reading frame 72 (c3h16orf72)		dmrt1	doublesex and mab-3 related transcription factor 1			cmtm3	CKLF-like MARVEL transmembrane domain containing 3 (cmtm3)
c1galt1c1	C1GALT1-specific chaperone 1 (c1galt1c1)		dmxl2	Dmx-like 2 (rabconnectin-3)			coe2	transcription factor COE2
c2orf15	chromosome 2 open reading frame 15 (c9H2orf15)		dnajc11	DnaJ (Hsp40) homolog, subfamily C, member 11			commd7	COMM domain containing 7
c4.2	complement C4-2-like		dusp16	dual specificity phosphatase 16			copb2	coatomer protein complex, subunit beta 2
c5h11orf88	UPF0722 protein C11orf88 homolog (c5h11orf88)		eepd1	Endonuclease/exonuclease/phosphatase family domain-containing protein 1			cops5	COP9 signalosome complex subunit 5 (Signalosome subunit 5)
C6orf120	UPF0669 protein C6orf120 homolog Precursor		egln3	egl nine homolog 3 (C. elegans)			cox4nb	cox4 neighbor (ER membrane protein complex subunit 8)
c9	complement component 9		eif2c2	eukaryotic translation initiation factor 2C, 2 (eif2c2)			cp	ceruloplasmin
ca15b	carbonic anhydrase XV b		eif3hb	Eukaryotic translation initiation factor 3 subunit H-B (Eukaryotic translation initiation factor 3 subunit 3-B)(eIF-3 gamma-B)(eIF3 p40 subunit B);			cpsf3l = int11	Integrator complex subunit 11 (Int11);Cleavage and polyadenylation-specific factor 3-like protein)(CPSF3-like protein);
ca2	carbonic anhydrase II		eif4a2	eukaryotic translation initiation factor 4A, isoform 2			cpt1a	carnitine palmitoyltransferase 1A (Liver) (CPT1A)
cacna1g	voltage-dependent calcium channel alpha 1G subunit-like		elovl7a	ELOVL family member 7, elongation of long chain fatty acids (yeast) a			crfb6	cytokine receptor family member b6
cahz	carbonic anhydrase		eno1	enolase 1, (alpha)			cse1l	Exportin-2 (Exp2)(Importin-alpha re-exporter)(Chromosome segregation 1-like protein)
camk1gb	calcium/calmodulin-dependent protein kinase Igb (camk1gb)		epcam	epithelial cell adhesion molecule (epcam)			csrp1a	cysteine and glycine-rich protein 1a
capn2a	calpain 2, (m/II) large subunit a		ergic3	ERGIC and golgi 3			ctbs	chitobiase, di-N-acetyl-
capsl	calcyphosine-like		ero1l	Endoplasmic oxidoreductin-1-like protein			ctnna	catenin (cadherin-associated protein), alpha
casp9	caspase 9, apoptosis-related cysteine protease		fads2	fatty acid desaturase 2			ctnnbl1	catenin, beta like 1
cav1	caveolin 1		fam116b	family with sequence similarity 116, member B (DENN/MADD domain containing 6B; DENND6B)			ctsf	cathepsin F
cbx5	chromobox homolog 5 (HP1 alpha homolog, Drosophila)		fam120c	family with sequence similarity 120C (fam120c) (constitutive coactivator of PPAR-gamma-like protein 2)			cutl1	cut-like 1 (Drosophila)
ccbl1	cysteine conjugate-beta lyase; cytoplasmic (glutamine transaminase K, kyneurenine aminotransferase)		fblim1	filamin-binding LIM protein-1			cx33.8	connexin 33.8
ccbl2	cysteine conjugate-beta lyase 2 (Kynurenine--oxoglutarate transaminase 3)		fbln1	fibulin 1			cxxc5	CXXC finger protein 5 (cxxc5) WID (Wilms tumor 1 -induced Inhibitor of Dishevelled)
ccdc113	coiled-coil domain containing 113		fbxl5	F-box and leucine-rich repeat protein 5			cyb5b	cytochrome b5 type B
ccdc115	Coiled-coil domain-containing protein 115		fbxo44	F-box protein 44			cycsb	cytochrome c, somatic b (cycsb)
ccdc127	coiled-coil domain containing 127 (ccdc127)		fetub	fetuin B (fetub)			cyp2aa4	cytochrome P450, family 2, subfamily AA, polypeptide 4 (cyp2aa4)
ccdc15	coiled-coil domain-containing protein 15-like		flna	filamin A, alpha			cyrano	lincRNA cyrano
ccdc82	coiled-coil domain containing 82		folh1	folate hydrolase (prostate-specific membrane antigen) 1			dao.1	D-amino-acid oxidase 1
ccl25b	chemokine (C-C motif) ligand 25b (chemokine CCL-C11a; ccl21)		fsta	Follistatin-A Precursor (Follistatin-1)(zFst1)(Activin-binding protein)			dap1a	death associated protein 1a (dap1a)
ccl-c11b	chemokine CCL-C11b		fth1	ferritin, heavy polypeptide 1			dbx1b	developing brain homeobox 1b
ccnb3	cyclin B3		fuom	Protein fucU homolog (fucose mutarotase)			dct	dopachrome tautomerase (tyrosinase-related protein 2)
ccnd1	cyclin D1		galcb	galactosylceramidase b			dcun1d5	DCN1, defective in cullin neddylation 1, domain containing 5 (S. cerevisiae)
ccnt1	cyclin-T1 (ccnt1)		galk2	galactokinase 2			ddx11	DEAD/H (Asp-Glu-Ala-Asp/His) box polypeptide 11
cd2bp2	CD2 antigen (cytoplasmic tail) binding protein 2		gapdhs	glyceraldehyde-3-phosphate dehydrogenase, spermatogenic			ddx19	DEAD/H (Asp-Glu-Ala-Asp/His) box polypeptide 19 (DBP5 homolog, yeast) (ddx19)
cdc34a	cell division cycle 34 homolog (S. cerevisiae) a		gcn1l1	GCN1 general control of amino-acid synthesis 1-like 1 (yeast)			ddx42	DEAD (Asp-Glu-Ala-Asp) box polypeptide 42 (ddx42)
cdc37l1	CDC37 cell division cycle 37 homolog (S. cerevisiae)-like 1		gcshb	glycine cleavage system protein H (aminomethyl carrier), b			decr1	2,4-dienoyl CoA reductase 1, mitochondrial
CdGAPr	CG10538 gene product		ghrb	growth hormone receptor b			derl1	Der1-like domain family, member 1
cecr1a	cat eye syndrome chromosome region, candidate 1a		glula	glutamate-ammonia ligase (glutamine synthase) a			dhfr	dihydrofolate reductase
cep55l	centrosomal protein 55 like		gna11	guanine nucleotide binding protein (G protein), alpha 11 (Gq class)			dhrs13b	dehydrogenase/reductase (SDR family) member 13b (dhrs13b)
cers2b	ceramide synthase 2b (cers2b)		gng7	guanine nucleotide binding protein (G protein), gamma 7 (gng7)			dicp3.1	diverse immunoglobulin domain-containing protein 3.1 (dicp3.1)
ces2	carboxylesterase 2 (intestine, liver)		golgb1	golgi autoantigen, golgin subfamily b, macrogolgin (with transmembrane signal), 1			dkk3	dickkopf homolog 3 (Xenopus laevis)
cfb	complement factor B		gpa33	glycoprotein A33 (gpa33)			dlb	Delta-like protein B Precursor
cfhl4	complement factor H like 4 (cfhl4)		gpia	glucose phosphate isomerase a			dnaja2l	DnaJ (Hsp40) homolog, subfamily A, member 2, like
c-fos	v-fos FBJ murine osteosarcoma viral oncogene homolog		grb2	growth factor receptor-bound protein 2			dnajb6b	DnaJ (Hsp40) homolog, subfamily B, member 6b
chek1	CHK1 checkpoint homolog (S. pombe)		gtf2f1	general transcription factor IIF, polypeptide 1			dnase1l3	deoxyribonuclease I-like 3
chmp1a	Charged multivesicular body protein 1a (Chromatin-modifying protein 1a)		guk1a	guanylate kinase 1a (guk1a)			dnmt3b	DNA (cytosine-5-)-methyltransferase 3 beta
chp	calcium binding protein P22 (Calcium-binding protein CHP)(Calcineurin homologous protein)(Calcineurin B homolog)		h1fx	H1 histone family, member X			dpysl3	dihydropyrimidinase-like 3 (dpysl3)
chsy3	chondroitin sulfate synthase 3		hdlbp	high density lipoprotein binding protein			dtwd1	DTW domain containing 1
ciao1	cytosolic iron-sulfur protein assembly 1 homolog (S. cerevisiae)		hexa	hexosaminidase A (alpha polypeptide)			dusp11	dual specificity phosphatase 11 (RNA/RNP complex 1-interacting)
ck18	Keratin, type I cytoskeletal 18 (death-associated protein kinase 1 ; dapk1)		hipk3b	homeodomain interacting protein kinase 3b			dut	dUTP pyrophosphatase
ckap4 = p63	cytoskeleton-associated protein 4 (type-II transmembrane protein p63)		hlfa	hepatic leukemia factor a (hlfa)			eif2s1l	eukaryotic translation initiation factor 2, subunit 1 alpha, like
cldn11b	claudin 11b		hnmt	histamine N-methyltransferase			eif4g2a	eukaryotic translation initiation factor 4, gamma 2a
cldn15la	claudin 10-like 1a (claudin 15-like a)		hoxc5a	homeo box C5a			eif4g2b	eukaryotic translation initiation factor 4, gamma 2b
cldn5a	claudin 5a		hrc	sarcoplasmic reticulum histidine-rich calcium-binding protein			enc1	ectodermal-neural cortex (with BTB-like domain)
cldne	claudin e		hsd3b1	hydroxy-delta-5-steroid dehydrogenase, 3 beta- and steroid delta-isomerase 1			epd	ependymin
cldnf	claudin f		hsp90a.1	heat shock protein 90-alpha 1			erbb2	v-erb-b2 erythroblastic leukemia viral oncogene homolog 2
cldnh	claudin h (claudin-3)		hspb1 (=hsp25; hsp27)	heat shock protein, alpha-crystallin-related, 1 (=hsp25; hsp27)			exo1	Exonuclease 1
cln3	ceroid-lipofuscinosis, neuronal 3 (battenin)		hyou1	hypoxia up-regulated 1			exog	nuclease EXOG, mitochondrial-like(LOC553454)
cluh	clustered mitochondria protein homolog		ier-l	Immediate early response protein-like			exosc4	exosome component 4
cmlc1	cardiac myosin light chain-1		igfbp1a	insulin-like growth factor binding protein 1a			f7	coagulation factor VII
cmtm3	CKLF-like MARVEL transmembrane domain containing 3 (cmtm3)		immt	inner membrane protein, mitochondrial (mitofilin) (proliferation-inducing gene 4)			f7i	coagulation factor VIIi
cobl-1	cordon-bleu protein-like 1-like		ints7	integrator complex subunit 7			fabp1b.1	fatty acid binding protein 1b, tandem duplicate 1
coe2	transcription factor COE2		iplag2	calcium-independent phospholipase A2-gamma-like			fah	fumarylacetoacetate hydrolase (fumarylacetoacetase)
col5a1	procollagen, type V, alpha 1 (col5a1)		iqgap2	IQ motif containing GTPase activating protein 2			fam101b	family with sequence similarity 101, member B
commd7	COMM domain containing 7		irf5	interferon regulatory factor 5			fam105ba	family with sequence similarity 105, member B, a
copb2	coatomer protein complex, subunit beta 2		itga5	integrin, alpha 5 (fibronectin receptor, alpha polypeptide)			fam105bb	family with sequence similarity 105, member B
cops5	COP9 signalosome complex subunit 5 (Signalosome subunit 5)		itih3	inter-alpha (globulin) inhibitor H3			fam107b	family with sequence similarity 107, member B (heat shock-inducible tumor small protein; HITS)
cox4.2	cytochrome c oxidase subunit IV isoform 2 (cox4.2)		ivns1abpa	influenza virus NS1A binding protein a (NS1-binding protein homolog A)(NS1-BP homolog A)			fam115	family with sequence similarity 115
cox4nb	cox4 neighbor (ER membrane protein complex subunit 8)		jam2a	junctional adhesion molecule 2a			fam192a	family with sequence similarity 192, member A (NEFA-interacting nuclear protein NIP30)
cox6b1	cytochrome c oxidase subunit Vib polypeptide 1 (cox6b1)		junba	jun B proto-oncogene			fam213b	family with sequence similarity 213, member B (fam213b) (prostamide/prostaglandin F synthase)
cox6c	cytochrome c oxidase, subunit VIc (COX6C)		kcnk6	potassium channel, subfamily K, member 6			fam60al	family with sequence similarity 60, member A, like
cox8	Cytochrome c oxidase polypeptide VIII-heart, mitochondrial-like		kiaa0947l	KIAA0947-like (H. sapiens)			fbxo25	F-box protein 25
cp	ceruloplasmin		kiaa2018	kiaa2018			fcf1	FCF1 small subunit (SSU) processome component homolog (S. cerevisiae) (fcf1)
cpsf3l = int11	Integrator complex subunit 11 (Int11);Cleavage and polyadenylation-specific factor 3-like protein)(CPSF3-like protein);		kidins220a	kinase D-interacting substrate of 220a (kidins220a)			fga	fibrinogen alpha chain
cpt1a	carnitine palmitoyltransferase 1A (Liver) (CPT1A)		klc1	kinesin light chain 1			fgb	fibrinogen, B beta polypeptide
creb3l3	cAMP responsive element binding protein 3-like 3 (creb3l3)		klf10	Kruppel-like factor 10			fgg	fibrinogen, gamma polypeptide
crfb6	cytokine receptor family member b6		klf11a	Kruppel-like factor 11a			fhit	fragile histidine triad gene
cse1l	Exportin-2 (Exp2)(Importin-alpha re-exporter)(Chromosome segregation 1-like protein)		klhl11	kelch-like 11 (Drosophila)			fmo5	flavin containing monooxygenase 5
cspp1	centrosome and spindle pole-associated protein 1-like (ABP)		klhl26	kelch-like 26 (Drosophila)			ftcd	formiminotransferase cyclodeaminase (ftcd)
csrp1a	cysteine and glycine-rich protein 1a		krt7	type I keratin E7			ftr14	finTRIM family, member 14 (ftr14)
csrp2bp	cysteine and glycine-rich protein 2 binding protein		lama5	laminin, alpha 5			ftsj1	FtsJ homolog 1 (E. coli)
ctage5	cutaneous T-cell lymphoma-associated antigen 5		lamb1	laminin, beta 1			ftsjd2	FtsJ methyltransferase domain containing 2
ctbs	chitobiase, di-N-acetyl-		lamp2	lysosomal membrane glycoprotein 2			fxyd1	FXYD domain containing ion transport regulator 1 (phospholemman)
ctnna	catenin (cadherin-associated protein), alpha		leprotl1 = vps55	leptin receptor overlapping transcript-like 1 (leprotl1 = vps55)			gale	UDP-galactose-4-epimerase
ctnnbl1	catenin, beta like 1		lmbr1l	limb region 1 like			gapdh	glyceraldehyde-3-phosphate dehydrogenase
ctsf	cathepsin F		LOC100000433	LOC100000433			gcdhl	glutaryl-Coenzyme A dehydrogenase, like
ctssb.2	cathepsin S, b.2		LOC100002043	LOC100002043 / CU914813.1			gcnt4	glucosaminyl (N-acetyl) transferase 4, core 2
ctu1	cytoplasmic tRNA 2-thiolation protein 1 (ctu1)		LOC100005580	hypothetical LOC100005580			gdi1	GDP dissociation inhibitor 1
cuta	cutA divalent cation tolerance homolog (E. coli) (brain acetylcholinesterase putative membrane anchor)		LOC100005931	LOC100005931			gimap7	GTPase IMAP family member 7-like
cutl1	cut-like 1 (Drosophila)		LOC100006523	zgc:198419			glb1l	galactosidase, beta 1-like
cx33.8	connexin 33.8		LOC100007703	zgc:153921			glud1b	glutamate dehydrogenase 1b
cxcl12a	chemokine (C-X-C motif) ligand 12a (stromal cell-derived factor 1)		LOC100534715	LOC100534715			glulb	glutamate-ammonia ligase (glutamine synthase) b
cxcr3.2	chemokine (C-X-C motif) receptor 3.2		LOC100534948	wu:fb07d03			gmppaa	Mannose-1-phosphate guanyltransferase alpha-A (GTP-mannose-1-phosphate guanylyltransferase subunit alpha-A)(GDP-mannose pyrophosphorylase A-A)
cxxc5	CXXC finger protein 5 (cxxc5) WID (Wilms tumor 1 -induced Inhibitor of Dishevelled)		LOC100535167	uncharacterized LOC100535167			gnl3	guanine nucleotide binding protein-like 3 (nucleolar)
cyb5b	cytochrome b5 type B		LOC100535751	LOC100535751			gnpda1	glucosamine-6-phosphate deaminase 1
cycsb	cytochrome c, somatic b (cycsb)		LOC100536813	acterized LOC100536813			gpn1	GPN-loop GTPase 1
cyp11a1	cytochrome P450, subfamily XIA, polypeptide 1		LOC100537515	LOC100537515			grik-like	glutamate receptor, ionotropic, kainate-like
cyp26a1	cytochrome P450, subfamily XXVIA, polypeptide 1		LOC100537724	si:dkey-102m7.3			grnb	granulin b
cyp26b1	cytochrome P450, family 26, subfamily b, polypeptide 1		LOC100537997	protein KIAA0664 homolog /// si:ch211-166a6.5			grpel1	GrpE-like 1, mitochondrial
cyp27a1.4	cytochrome P450, family 27, subfamily A, polypeptide 1, gene 4 (cyp27a1.4)		LOC550268	zgc:110283			gtf2b	general transcription factor IIB
cyp2aa4	cytochrome P450, family 2, subfamily AA, polypeptide 4 (cyp2aa4)		LOC556628	zgc:111868			h2afx	H2A histone family, member X
cyp51	cytochrome P450, family 51		LOC556629	zgc:171679			hadh	hydroxyacyl-Coenzyme A dehydrogenase
cyrano	lincRNA cyrano		LOC557813	LOC557813			hadha	hydroxyacyl-Coenzyme A dehydrogenase/3-ketoacyl-Coenzyme A thiolase/enoyl-Coenzyme A hydratase, alpha subunit
d2hgdh	D-2-hydroxyglutarate dehydrogenase		LOC561325	similar to mCG8648			hao1	hydroxyacid oxidase (glycolate oxidase) 1
dao.1	D-amino-acid oxidase 1		LOC564373	LOC564373			hbs1l	HBS1-like (Hsp70 subfamily B suppressor 1-like protein)
dap1a	death associated protein 1a (dap1a)		LOC565165	hypothetical LOC565165			hdac6	histone deacetylase 6
dbx1b	developing brain homeobox 1b		LOC692330	zgc:136302			hdr	hematopoietic death receptor
dcps	mRNA decapping enzyme (dcps)		LOC792031	zgc:113886			heatr3	HEAT repeat containing 3
dct	dopachrome tautomerase (tyrosinase-related protein 2)		LOC792854	wu:fd56c01			hebp2	heme binding protein 2
dcun1d5	DCN1, defective in cullin neddylation 1, domain containing 5 (S. cerevisiae)		lppr3	Lipid phosphate phosphatase-related protein type 1 (Plasticity-related gene 3 protein)(PRG-3)			her3	hairy-related 3
ddx11	DEAD/H (Asp-Glu-Ala-Asp/His) box polypeptide 11		lrrc40	leucine rich repeat containing 40			her4.2	hairy-related 4.2 (her4.2)
ddx17	DEAD (Asp-Glu-Ala-Asp) box helicase 17 (ddx17)		lrrc8a	leucine rich repeat containing 8 family, member A			her4.2/3	hairy-related 4.2/3 (her4.2/3)
ddx19	DEAD/H (Asp-Glu-Ala-Asp/His) box polypeptide 19 (DBP5 homolog, yeast) (ddx19)		magi1b	membrane associated guanylate kinase, WW and PDZ domain containing 1b (magi1b) (BAI1-associated protein 1)			hiat1b	hippocampus abundant transcript 1b (hiat1b)
ddx20	DEAD (Asp-Glu-Ala-Asp) box polypeptide 20		man2b1	mannosidase, alpha, class 2B, member 1			hig1	hypoxia induced gene 1
ddx42	DEAD (Asp-Glu-Ala-Asp) box polypeptide 42 (ddx42)		map7d1b	microtubule-associated protein 7 domain containing 1b (map7d1b)			hlazel	major histocompatibility complex class I ZE like precursor (hlazel)
decr1	2,4-dienoyl CoA reductase 1, mitochondrial		maptb	microtubule-associated protein tau b			hmgcl	3-hydroxymethyl-3-methylglutaryl-Coenzyme A lyase (hydroxymethylglutaricaciduria)
derl1	Der1-like domain family, member 1		med11	mediator complex subunit 11			hnrnpu	heterogeneous nuclear ribonucleoprotein U
dhcr7	7-dehydrocholesterol reductase		megf6	multiple epidermal growth factor-like domains protein 6			hoga1	Dihydrodipicolinate synthase-like, mitochondrial Precursor (DHDPS-like protein) (4-hydroxy-2-oxoglutarate aldolase 1)
dhfr	dihydrofolate reductase		mei1	meiosis inhibitor protein 1-like (mei1)			hoxb10a	homeo box B10a
dhrs11	dehydrogenase/reductase (SDR family) member 11		mfsd6b	major facilitator superfamily domain containing 6b (macrophage MHC class I receptor 2 homolog B)			hoxb8a	homeo box B8a
dhrs13a.2	dehydrogenase/reductase (SDR family) member 13a.2 (dhrs13a.2)		mg:db04d07	mg:db04d07			hp	haptoglobin
dhrs13b	dehydrogenase/reductase (SDR family) member 13b (dhrs13b)		mif	macrophage migration inhibitory factor			hprt1	hypoxanthine phosphoribosyltransferase 1
diablo	diablo homolog (Drosophila);		minal	MYC induced nuclear antigen-like			hrasls	HRAS-like suppressor (phospholipid-metabolizing enzyme A-C1)
dicp3.1	diverse immunoglobulin domain-containing protein 3.1 (dicp3.1)		mlf1	myeloid leukemia factor 1 (mlf1)			hrsp12	heat-responsive protein 12-like isoform 1 (ribonuclease L-PSP)
dido1	death inducer-obliterator 1		mphosph8	M-phase phosphoprotein 8			hsd17b10	hydroxysteroid (17-beta) dehydrogenase 10
dkk3	dickkopf homolog 3 (Xenopus laevis)		mpp1	membrane protein, palmitoylated 1 (55 kDa erythrocyte membrane protein)			hsd3b7	hydroxy-delta-5-steroid dehydrogenase, 3 beta- and steroid delta-isomerase
dlb	Delta-like protein B Precursor		msl1	Male-specific lethal 1-like 1 (MSL1-like 1)			hsdl2	hydroxysteroid dehydrogenase like 2
dlc	Delta-like protein C Precursor		mst1	macrophage stimulating 1 (hepatocyte growth factor-like)			hspb8	heat shock protein, alpha-crystallin-related, b8 (hspb8 )
dlx4a	Homeobox protein Dlx4a (DLX-8)(Distal-less homeobox protein 4a)		mybpc2b	myosin binding protein C, fast type b			iars	isoleucyl-tRNA synthetase
dlx5a	Homeobox protein Dlx5a (DLX-4)(Distal-less homeobox protein 5a)		mylipa	E3 ubiquitin-protein ligase MYLIP-A (Myosin regulatory light chain-interacting protein A)			id2b	inhibitor of DNA binding 2, dominant negative helix-loop-helix protein, b
dmrt1	doublesex and mab-3 related transcription factor 1		napsa	napsin A aspartic peptidase			im:7155681	im:7155681
dmxl2	Dmx-like 2 (rabconnectin-3)		nbr1	next to BRCA1 gene 1 protein			imp4	IMP4, U3 small nucleolar ribonucleoprotein, homolog (yeast)
dnaja2l	DnaJ (Hsp40) homolog, subfamily A, member 2, like		ncoa4	nuclear receptor coactivator 4			impdh1b	inosine 5'-phosphate dehydrogenase 1b
dnajb6b	DnaJ (Hsp40) homolog, subfamily B, member 6b		ncoat	nuclear receptor coactivator 4			inab	internexin neuronal intermediate filament protein, alpha b
dnajc11	DnaJ (Hsp40) homolog, subfamily C, member 11		ncu-g1	lysosomal protein NCU-G1 precursor			itih4	inter-alpha (globulin) inhibitor H4 isoform 2
dnase1l3	deoxyribonuclease I-like 3		ndfip2	Nedd4 family interacting protein 2			itm2ba	integral membrane protein 2Ba (ABri/ADan amyloid peptide)
dnmt3b	DNA (cytosine-5-)-methyltransferase 3 beta		ndrg3a	N-myc downstream regulated family member 3a			junbb	jun B proto-oncogene b
dpysl3	dihydropyrimidinase-like 3 (dpysl3)		ndufb2	NADH dehydrogenase (ubiquinone) 1 beta subcomplex, 2, 8kDa			kctd12.2	potassium channel tetramerisation domain containing 12.2
dtwd1	DTW domain containing 1		nfia	nuclear factor I/A			klhl18	kelch-like 18 (Drosophila)
dusp11	dual specificity phosphatase 11 (RNA/RNP complex 1-interacting)		nid2a	nidogen 2a (osteonidogen)			krt1-19d	keratin, type 1, gene 19d
dusp16	dual specificity phosphatase 16		nipsnap3	nipsnap homolog 3A			krt18	keratin 18
dut	dUTP pyrophosphatase		nlrx1	NLR family member X1			krt23	keratin 23 (histone deacetylase inducible)
eepd1	Endonuclease/exonuclease/phosphatase family domain-containing protein 1		nme4	non-metastatic cells 4, protein expressed in			lamp2	lysosomal-associated membrane protein 2 (cd68)
egln3	egl nine homolog 3 (C. elegans)		nnmt	nicotinamide N-methyltransferase			lamtor4	late endosomal/lysosomal adaptor, MAPK and MTOR activator 4
eif2c2	eukaryotic translation initiation factor 2C, 2 (eif2c2)		nod	NOD-like receptor C (nucleotide-binding oligomerization domain-containing protein)			ldhba	lactate dehydrogenase Ba
eif2s1l	eukaryotic translation initiation factor 2, subunit 1 alpha, like		nr0b2a	nuclear receptor subfamily 0, group B, member 2a			lect1	leukocyte cell derived chemotaxin 1
eif3hb	Eukaryotic translation initiation factor 3 subunit H-B (Eukaryotic translation initiation factor 3 subunit 3-B)(eIF-3 gamma-B)(eIF3 p40 subunit B);		ntd5	ntl-dependent gene 5			lima1	LIM domain and actin binding 1
eif4a2	eukaryotic translation initiation factor 4A, isoform 2		nucks1a	nuclear casein kinase and cyclin-dependent kinase substrate 1a			lin7b	lin-7 homolog B (C. elegans)
eif4g2a	eukaryotic translation initiation factor 4, gamma 2a		numa1	nuclear mitotic apparatus protein 1			lipf	lipase, gastric
eif4g2b	eukaryotic translation initiation factor 4, gamma 2b		nxph1	neurexophilin 1			LOC100000294	similar to XP8
elovl7a	ELOVL family member 7, elongation of long chain fatty acids (yeast) a		oclna	occludin a			LOC100002197	LOC100002197
enc1	ectodermal-neural cortex (with BTB-like domain)		opn1sw1	opsin 1 (cone pigments), short-wave-sensitive 1			LOC100005493	zgc:173614
eno1	enolase 1, (alpha)		osbp10	oxysterol-binding protein-like protein 10-like			LOC100126020	1-phosphatidylinositol phosphodiesterase-like /// zgc:174938
epcam	epithelial cell adhesion molecule (epcam)		osbpl2	oxysterol binding protein-like 2 (osbpl2)			LOC100136852	zgc:174863
epd	ependymin		p4ha1	procollagen-proline, 2-oxoglutarate 4-dioxygenase (proline 4-hydroxylase), alpha polypeptide I			LOC100151273	si:ch73-382f3.1
erbb2	v-erb-b2 erythroblastic leukemia viral oncogene homolog 2		p4ha2	procollagen-proline, 2-oxoglutarate 4-dioxygenase (proline 4-hydroxylase), alpha polypeptide 2			LOC100333176 /// LOC100534963	uncharacterized LOC100333176 /// uncharacterized LOC100534963
ergic3	ERGIC and golgi 3		pabpc1b	poly A binding protein, cytoplasmic 1 b			LOC100535171	wu:fb96d05
ero1l	Endoplasmic oxidoreductin-1-like protein		pank1a	pantothenate kinase 1a			LOC100536425	wu:fb11c03
exo1	Exonuclease 1		papd1	PAP associated domain containing 1-like (mitochondrial poly(A) polymerase; mtpap)			LOC100537838	si:dkey-169i5.2
exog	nuclease EXOG, mitochondrial-like(LOC553454)		pcmt	l-isoaspartyl protein carboxyl methyltransferase			LOC100538059	si:ch1073-155h21.2
exosc4	exosome component 4		pdcl3	phosducin-like 3			LOC321132	sb:cb306
f7	coagulation factor VII		pde9a	phosphodiesterase 9A			LOC393431	zgc:63587
f7i	coagulation factor VIIi		pdgfaa	platelet-derived growth factor alpha a			LOC393868	zgc:77614
fabp1b.1	fatty acid binding protein 1b, tandem duplicate 1		pfkfb1	6-phosphofructo-2-kinase/fructose-2,6-biphosphatase 1			LOC406638	zgc:64012
fads2	fatty acid desaturase 2		pfkfb4l	6-phosphofructo-2-kinase/fructose-2,6-biphosphatase 4, like			LOC415231	zgc:86738
fah	fumarylacetoacetate hydrolase (fumarylacetoacetase)		pgam1b	phosphoglycerate mutase 1b			LOC550424	zgc:112148
fam101b	family with sequence similarity 101, member B		pigp	phosphatidylinositol glycan, class P			LOC553440	si:dkey-11e23.4
fam105ba	family with sequence similarity 105, member B, a		pih1d1	PIH1 domain containing 1			LOC553461	si:dkey-147f3.4
fam105bb	family with sequence similarity 105, member B		pim1	pim-1 oncogene			LOC555382	similar to MGC81081 protein
fam107b	family with sequence similarity 107, member B (heat shock-inducible tumor small protein; HITS)		pkm2a	pyruvate kinase, muscle, a			LOC561947	LOC561947
fam115	family with sequence similarity 115		pleca	plectin 1, intermediate filament binding protein 500kDa (plectin a)			LOC562301	si:dkey-8l13.1
fam116b	family with sequence similarity 116, member B (DENN/MADD domain containing 6B; DENND6B)		plekha5	pleckstrin homology domain containing, family A member 5			LOC564720	si:ch211-191j22.3 (lincRNA)
fam120c	family with sequence similarity 120C (fam120c) (constitutive coactivator of PPAR-gamma-like protein 2)		plekhb2	pleckstrin homology domain containing, family B member 2			LOC566752	LOC566752 (urokinase plasminogen activator surface receptor-like)
fam192a	family with sequence similarity 192, member A (NEFA-interacting nuclear protein NIP30)		plekhf1	pleckstrin homology domain containing, family F (with FYVE domain) member 1			LOC569935	hypothetical LOC569935
fam213b	family with sequence similarity 213, member B (fam213b) (prostamide/prostaglandin F synthase)		plekhj1	pleckstrin homology domain-containing family J member 1-like (plekhj1)			LOC619255	zgc:114181
fam60al	family with sequence similarity 60, member A, like		plg	plasminogen			LOC767720	zgc:153440
fblim1	filamin-binding LIM protein-1		ponzr1	plac8 onzin related protein (si:dkey-33c9.4).			LOC768128	zgc:153129
fbln1	fibulin 1		ppargc1b	peroxisome proliferator-activated receptor (ppargc1b)			LOC768289	zgc:153629
fbxl5	F-box and leucine-rich repeat protein 5		ppm1h	Protein phosphatase 1H (PP2C domain containing) (neurite extension-related protein phosphatase related to PP2C) (ras homolog gene family, member C like 1)			LOC795545	hypothetical protein LOC795545
fbxo25	F-box protein 25		ppp1r14ab	protein phosphatase 1, regulatory (inhibitor) subunit 14Ab (ppp1r14ab)			loxl2b	lysyl oxidase-like 2b
fbxo44	F-box protein 44		ppp1r3cb	protein phosphatase 1, regulatory (inhibitor) subunit 3Cb			lpcat4	lysophosphatidylcholine acyltransferase 4
fcf1	FCF1 small subunit (SSU) processome component homolog (S. cerevisiae) (fcf1)		ppp1r8	protein phosphatase 1, regulatory (inhibitor) subunit 8			lpl	lipoprotein lipase
fetub	fetuin B (fetub)		ppt2	palmitoyl-protein thioesterase 2			lrrc17	leucine rich repeat containing 17
fga	fibrinogen alpha chain		pptc7	PTC7 protein phosphatase homolog (S. cerevisiae) (pptc7)			lrrc59	Leucine-rich repeat-containing protein 59
fgb	fibrinogen, B beta polypeptide		prkcsh	protein kinase C substrate 80K-H			lrrn1	leucine rich repeat neuronal 1
fgg	fibrinogen, gamma polypeptide		prrg1	proline rich Gla (G-carboxyglutamic acid) 1			lsm12b	Protein LSM12 homolog B
fhit	fragile histidine triad gene		psd3l	pleckstrin and Sec7 domain containing 3, like			lsm4	LSM4 homolog, U6 small nuclear RNA associated (S. cerevisiae)
flna	filamin A, alpha		psen1	presenilin 1			lsm7	LSM7 homolog, U6 small nuclear RNA associated (S. cerevisiae)
fmo5	flavin containing monooxygenase 5		psmb8	proteasome (prosome, macropain) subunit, beta type, 8			lsmd1	LSM domain containing 1 (lsmd1) (MAK31-like protein)
folh1	folate hydrolase (prostate-specific membrane antigen) 1		pttg1ip	pituitary tumor-transforming 1 interacting protein			lyar	Ly1 antibody reactive homolog (cell growth-regulating nucleolar protein)
fsta	Follistatin-A Precursor (Follistatin-1)(zFst1)(Activin-binding protein)		pvalb8	parvalbumin 8 (oncomodulin A)			mapk8ip1	mitogen-activated protein kinase 8 interacting protein 1 (mapk8ip1)
ftcd	formiminotransferase cyclodeaminase (ftcd)		pvrl3l	poliovirus receptor-related 3 like			mccc2	methylcrotonoyl-Coenzyme A carboxylase 2 (beta)
fth1	ferritin, heavy polypeptide 1		racgap1	Rac GTPase-activating protein 1			mchr1b	melanin-concentrating hormone receptor 1b
ftr14	finTRIM family, member 14 (ftr14)		rad1	RAD1 homolog (S. pombe)			mdh1b	malate dehydrogenase 1b, NAD (soluble)
ftsj1	FtsJ homolog 1 (E. coli)		rassf8b	Ras association (RalGDS/AF-6) domain family 8b			men1	multiple endocrine neoplasia type 1
ftsjd2	FtsJ methyltransferase domain containing 2		rbm5	RNA binding motif protein 5			mettl11a	methyltransferase like 11A
fuom	Protein fucU homolog (fucose mutarotase)		rfx4	regulatory factor X, 4 (rfx4)			mgst3	microsomal glutathione S-transferase 3 (mgst3)
fxyd1	FXYD domain containing ion transport regulator 1 (phospholemman)		riok1	serine/threonine-protein kinase RIO1			mir429b	microRNA mir-429b (mir429b)
galcb	galactosylceramidase b		rmd1	regulator of microtubule dynamics protein 1 (rmd1)			mkrn1	makorin ring finger protein 1
gale	UDP-galactose-4-epimerase		rmnd5b	required for meiotic nuclear division 5 homolog B (S. cerevisiae)			mmp14b	matrix metalloproteinase 14b (membrane-inserted)
galk2	galactokinase 2		rnaseh1	ribonuclease H1			mpdu1b	mannose-P-dolichol utilization defect 1b
gapdh	glyceraldehyde-3-phosphate dehydrogenase		rnf115	Rabring 7 (E3 ubiquitin-protein ligase RNF115 = zinc finger protein 364)			mphosph8	M-phase phosphoprotein 8
gapdhs	glyceraldehyde-3-phosphate dehydrogenase, spermatogenic		rpf2	ribosome production factor 2			mpst	mercaptopyruvate sulfurtransferase
gcdhl	glutaryl-Coenzyme A dehydrogenase, like		sart3	squamous cell carcinoma antigen recognised by T cells 3			mrpl55	39S mitochondrial ribosomal protein L55
gcn1l1	GCN1 general control of amino-acid synthesis 1-like 1 (yeast)		sc5dl	sterol-C5-desaturase (ERG3 delta-5-desaturase homolog, S. cerevisiae)-like (sc5dl)			mrpp3	mitochondrial ribonuclease P protein 3-like
gcnt4	glucosaminyl (N-acetyl) transferase 4, core 2		scinlb	scinderin like b			mrps33	mitochondrial ribosomal protein S33
gcshb	glycine cleavage system protein H (aminomethyl carrier), b		sec24	sec24-like			msrb3	methionine sulfoxide reductase B3
gdi1	GDP dissociation inhibitor 1		sept9a	Major facilitator superfamily domain-containing protein 1 (msf1) (septin 9)			mthfd1	methylenetetrahydrofolate dehydrogenase (NADP+ dependent)
ghrb	growth hormone receptor b		sepx1a	selenoprotein X, 1a (methionine-R-sulfoxide reductase B1-A)			mthfd2	methylenetetrahydrofolate dehydrogenase (NADP+ dependent) 2, methenyltetrahydrofolate cyclohydrolase
gimap7	GTPase IMAP family member 7-like		serinc5	serine incorporator 5			myl7	myosin, light polypeptide 7, regulatory
glb1l	galactosidase, beta 1-like		serping1	serpin peptidase inhibitor, clade G (C1 inhibitor), member 1			mylz2	myosin, light polypeptide 2, skeletal muscle
glud1b	glutamate dehydrogenase 1b		sesn3	sestrin 3			myof	myoferlin-like
glula	glutamate-ammonia ligase (glutamine synthase) a		sfrp2	secreted frizzled-related protein 2 (sfrp2)			nae1	nedd8 activating enzyme E1 subunit 1 (Amyloid protein-binding protein 1)(APP-BP1)
glulb	glutamate-ammonia ligase (glutamine synthase) b		sgo1	shugoshin-like 1			napepld	N-acyl phosphatidylethanolamine phospholipase D
gmppaa	Mannose-1-phosphate guanyltransferase alpha-A (GTP-mannose-1-phosphate guanylyltransferase subunit alpha-A)(GDP-mannose pyrophosphorylase A-A)		sgsh	N-sulfoglucosamine sulfohydrolase (sulfamidase)			nccrp1	nonspecific cytotoxic cell receptor protein 1
gna11	guanine nucleotide binding protein (G protein), alpha 11 (Gq class)		sgsm3	small G protein signaling modulator 3 (RUN and TBC1 domain-containing protein 3)			neurod6b	Neurogenic differentiation factor 6-B (NeuroD6-B)(Protein atonal homolog 2-B)
gng7	guanine nucleotide binding protein (G protein), gamma 7 (gng7)		shmt1	serine hydroxymethyltransferase 1 (shmt1)			nfs1	NFS1 nitrogen fixation 1 (S. cerevisiae)
gnl3	guanine nucleotide binding protein-like 3 (nucleolar)		si:ch211-191i18.1	si:ch211-191i18.1			ngfr	nerve growth factor receptor (TNFR superfamily, member 16)
gnpda1	glucosamine-6-phosphate deaminase 1		si:ch211-202h22.6	si:ch211-202h22.6			nme3	non-metastatic cells 3, protein expressed in
golgb1	golgi autoantigen, golgin subfamily b, macrogolgin (with transmembrane signal), 1		si:ch211-217k17.9	si:ch211-217k17.9			nob1	NIN1/RPN12 binding protein 1 (nob1)
gpa33	glycoprotein A33 (gpa33)		si:ch211-222e20.7	si:ch211-222e20.7			noc2l	nucleolar complex associated 2 homolog (S. cerevisiae)
gpia	glucose phosphate isomerase a		si:ch211-93f2.1	si:ch211-93f2.1			nop14	NOP14 nucleolar protein homolog (yeast)
gpn1	GPN-loop GTPase 1		si:dkey-250d21.1	si:dkey-250d21.1			npb	neuropeptide B
grb2	growth factor receptor-bound protein 2		si:dkey-265i7.2	si:dkey-265i7.2			npepl1	aminopeptidase-like 1
grik-like	glutamate receptor, ionotropic, kainate-like		si:dkey-3d4.3	si:dkey-3d4.3			nr2e1	nuclear receptor subfamily 2, group E, member 1
grnb	granulin b		si:dkey-81p22.11	si:dkey-81p22.11			nsfa	N-ethylmaleimide-sensitive factor a
grpel1	GrpE-like 1, mitochondrial		si:dkey-9p20	si:dkey-9p20			nudt3a	nudix (nucleoside diphosphate linked moiety X)-type motif 3a
gtf2b	general transcription factor IIB		si:dkeyp-1h4.9	si:dkeyp-1h4.9			orc4	origin recognition complex, subunit 4 (orc4)
gtf2f1	general transcription factor IIF, polypeptide 1		six4a	sine oculis homeobox homolog 4a			ostm1	osteopetrosis associated transmembrane protein 1
guk1a	guanylate kinase 1a (guk1a)		slc10a7	Sodium/bile acid cotransporter 7 (Na(+)/bile acid cotransporter 7)(Solute carrier family 10 member 7)			otos	otospiralin-like
h1fx	H1 histone family, member X		slc16a9b	solute carrier family 16 (monocarboxylic acid transporters), member 9b			otpb	orthopedia homolog b
h2afx	H2A histone family, member X		slc1a3a	solute carrier family 1 (glial high affinity glutamate transporter), member 3a			parvaa	parvin, alpha a
hadh	hydroxyacyl-Coenzyme A dehydrogenase		slc25a17	solute carrier family 25 (mitochondrial carrier; peroxisomal membrane protein, 34kDa), member 17			pck1	phosphoenolpyruvate carboxykinase 1 (soluble)
hadha	hydroxyacyl-Coenzyme A dehydrogenase/3-ketoacyl-Coenzyme A thiolase/enoyl-Coenzyme A hydratase, alpha subunit		slc30a9	solute carrier family 30 (zinc transporter), member 9			pcmt	l-isoaspartyl protein carboxyl methyltransferase
hao1	hydroxyacid oxidase (glycolate oxidase) 1		slc31a1	solute carrier family 31 (copper transporters), member 1			pde12	phosphodiesterase 12 (pde12)
hbs1l	HBS1-like (Hsp70 subfamily B suppressor 1-like protein)		slc39a13	solute carrier family 39 (zinc transporter), member 13			pdxka	pyridoxal (pyridoxine, vitamin B6) kinase a
hdac6	histone deacetylase 6		slc3a2	solute carrier family 3 (activators of dibasic and neutral amino acid transport), member 2			pef	Peflin (PEF protein with a long N-terminal hydrophobic domain)(Penta-EF hand domain-containing protein 1)
hdlbp	high density lipoprotein binding protein		slc43a2b	solute carrier family 43, member 2b (slc43a2b)			phb2	prohibitin 2
hdr	hematopoietic death receptor		slc45a2	absent in melanoma 1a - slc45a2			phr	DNA photolyase (cpd-phr)(LOC394039)
heatr3	HEAT repeat containing 3		slc4a4a	solute carrier family 4, member 4a (slc4a4a)			phyhd1	phytanoyl-CoA dioxygenase domain containing 1
hebp2	heme binding protein 2		slc7a8	solute carrier family 7 (amino acid transporter light chain, L system), member A8 (large neutral amino acids transporter small subunit 2)(L-type amino acid transporter 2)			pi4k2b	phosphatidylinositol 4-kinase type 2 beta
her3	hairy-related 3		slc9a3r1	solute carrier family 9 (sodium/hydrogen exchanger), member 3 regulator 1			pitpnbl	phosphatidylinositol transfer protein, beta, like
her4.2	hairy-related 4.2 (her4.2)		smim13	small integral membrane protein 13			pklr	pyruvate kinase, liver and RBC
her4.2/3	hairy-related 4.2/3 (her4.2/3)		smyhc1	slow myosin heavy chain 1			pla2g12a	phospholipase A2, group XIIA (pla2g12a)
hexa	hexosaminidase A (alpha polypeptide)		snai2	snail homolog 2 (Drosophila)			pla2g12b	phospholipase A2, group XIIB
hiat1b	hippocampus abundant transcript 1b (hiat1b)		snx9l	sorting nexin 9-like			pla2g4c	Phospholipase A2, group IVC (cytosolic, calcium-independent)-like
hig1	hypoxia induced gene 1		soat1	sterol O-acyltransferase (acyl-Coenzyme A: cholesterol acyltransferase) 1 (soat1)			pmelb	silver homolog (mouse) b (premelanosome protein b) (pmelb) (melanocyte protein Pmel 17)
hipk3b	homeodomain interacting protein kinase 3b		spata17	spermatogenesis-associated 17			poc1a	POC1 centriolar protein homolog A (Chlamydomonas)
hlazel	major histocompatibility complex class I ZE like precursor (hlazel)		spata2l	spermatogenesis associated 2-like			pole3	polymerase (DNA directed), epsilon 3 (p17 subunit)
hlfa	hepatic leukemia factor a (hlfa)		st6gal1	ST6 beta-galactosamide alpha-2,6-sialyltranferase 1			polr2l	polymerase (RNA) II (DNA directed) polypeptide L
hmgcl	3-hydroxymethyl-3-methylglutaryl-Coenzyme A lyase (hydroxymethylglutaricaciduria)		stk38l	serine/threonine kinase 38 like			pomgnt1	protein O-linked mannose beta1,2-N-acetylglucosaminyltransferase
hnmt	histamine N-methyltransferase		syne1	spectrin repeat containing, nuclear envelope 1-like (nesprin-1)			pop4	processing of precursor 4, ribonuclease P/MRP subunit
hnrnpu	heterogeneous nuclear ribonucleoprotein U		syngr2b	synaptogyrin 2b			ppif	peptidylprolyl isomerase F (cyclophilin F)
hoga1	Dihydrodipicolinate synthase-like, mitochondrial Precursor (DHDPS-like protein) (4-hydroxy-2-oxoglutarate aldolase 1)		tab1	TGF-beta activated kinase 1/MAP3K7 binding protein 1			ppp1r7	protein phosphatase 1, regulatory (inhibitor) subunit 7 (ppp1r7)
hoxb10a	homeo box B10a		tfe3a	transcription factor binding to IGHM enhancer 3a			ppp2r1b	protein phosphatase 2 (formerly 2A), regulatory subunit A, beta isoform
hoxb8a	homeo box B8a		tfpia	tissue factor pathway inhibitor a			ppp4r1	protein phosphatase 4, regulatory subunit 1
hoxc5a	homeo box C5a		thy1	Thy-1 cell surface antigen			prdx1	peroxiredoxin 1 (PRDX1, zgc:110343)
hp	haptoglobin		tmem101	transmembrane protein 101-like			prdx5	peroxiredoxin 5 (prdx5)(peroxisomal antioxidant enzyme)
hprt1	hypoxanthine phosphoribosyltransferase 1		tmem11	transmembrane protein 11			prmt2	protein arginine methyltransferase 2
hrasls	HRAS-like suppressor (phospholipid-metabolizing enzyme A-C1)		tmem131	transmembrane protein 131 (RW1 protein-like)			prosc	proline synthetase co-transcribed homolog (bacterial)
hrc	sarcoplasmic reticulum histidine-rich calcium-binding protein		tmem180	transmembrane protein 180			prpf3	PRP3 pre-mRNA processing factor 3 homolog (yeast) (U4/U6 small nuclear ribonucleoprotein Prp3))
hrsp12	heat-responsive protein 12-like isoform 1 (ribonuclease L-PSP)		tmem184a	transmembrane protein 184a			prps1b	phosphoribosyl pyrophosphate synthetase 1B
hsd17b10	hydroxysteroid (17-beta) dehydrogenase 10		tmem237b	transmembrane protein 237B			prr11	Proline-rich protein 11-like (transcription repressor of MHCII)
hsd3b1	hydroxy-delta-5-steroid dehydrogenase, 3 beta- and steroid delta-isomerase 1		tmem41aa	transmembrane protein 41aa (tmem41aa)			psmb4	proteasome (prosome, macropain) subunit, beta type, 4
hsd3b7	hydroxy-delta-5-steroid dehydrogenase, 3 beta- and steroid delta-isomerase		tmx1	thioredoxin-related transmembrane protein 1			psmb5	proteasome (prosome, macropain) subunit, beta type, 5
hsdl2	hydroxysteroid dehydrogenase like 2		tom1	similar to target of myb1 (chicken)			psmc1a	proteasome (prosome, macropain) 26S subunit, ATPase, 1a
hsp90a.1	heat shock protein 90-alpha 1		top1l	topoisomerase (DNA) I, like			psmc1b	proteasome (prosome, macropain) 26S subunit, ATPase, 1b
hspb1 (=hsp25; hsp27)	heat shock protein, alpha-crystallin-related, 1 (=hsp25; hsp27)		trappc11	trafficking protein particle complex subunit 11 (foie gras)			psmc6	proteasome (prosome, macropain) 26S subunit, ATPase, 6
hspb8	heat shock protein, alpha-crystallin-related, b8 (hspb8 )		trip11	thyroid hormone receptor interactor 11			psmd10	proteasome (prosome, macropain) 26S subunit, non-ATPase, 10
hyou1	hypoxia up-regulated 1		tsc1a	tuberous sclerosis 1a (hamartin)			psmd11a	proteasome (prosome, macropain) 216S subunit, non-ATPase, 11a (psmd11a)
iars	isoleucyl-tRNA synthetase		ttna	titin a			psmd11b	proteasome (prosome, macropain) 216S subunit, non-ATPase, 11b
id2b	inhibitor of DNA binding 2, dominant negative helix-loop-helix protein, b		tuba8l2	tubulin, alpha 8 like 2			psmd4a	proteasome (prosome, macropain) 26S subunit, non-ATPase, 4a
ier-l	Immediate early response protein-like		ube2d2	ubiquitin-conjugating enzyme E2D 2 (UBC4/5 homolog, yeast)			psmd4b	proteasome (prosome, macropain) 26S subunit, non-ATPase, 4b
igfbp1a	insulin-like growth factor binding protein 1a		uchl5	ubiquitin carboxyl-terminal hydrolase CYLD-like			psmg1	proteasome (prosome, macropain) assembly chaperone 1
im:7155681	im:7155681		ugt2a	UDP glucuronosyltransferase 2 family, polypeptide A (ugt2a)			ptgesl	prostaglandin E synthase 2-like
immt	inner membrane protein, mitochondrial (mitofilin) (proliferation-inducing gene 4)		ugt2a6	UDP glucuronosyltransferase 2 family, polypeptide A6			ptgr1	prostaglandin reductase 1 (leukotriene B4 12-hydroxydehydrogenase)
imp4	IMP4, U3 small nucleolar ribonucleoprotein, homolog (yeast)		utp18	UTP18 small subunit (SSU) processome component homolog (yeast) (utp18)			pttg1	pituitary tumor-transforming 1
impdh1b	inosine 5'-phosphate dehydrogenase 1b		vdac3	voltage-dependent anion channel 3			pvalb1	parvalbumin 1
inab	internexin neuronal intermediate filament protein, alpha b		vldlr	very low density lipoprotein receptor			pvalb2	parvalbumin 2
ints7	integrator complex subunit 7		wdr1	WD repeat domain 1			pvalb3	parvalbumin 3
iplag2	calcium-independent phospholipase A2-gamma-like		wdr43	WD repeat domain 43			pvalb9	parvalbumin 9 (oncomodulin B)
iqgap2	IQ motif containing GTPase activating protein 2		wrd77	WD repeat domain 77			rab11b	RAB11B, member RAS oncogene family
irf5	interferon regulatory factor 5		wu:fa11f12	wu:fa11f12			rab12	RAB12, member RAS oncogene family
itga5	integrin, alpha 5 (fibronectin receptor, alpha polypeptide)		wu:fa56d06	wu:fa56d06			rad23b	RAD23 homolog B (S. cerevisiae)
itih3	inter-alpha (globulin) inhibitor H3		wu:fb09h07	wu:fb09h07			rala	v-ral simian leukemia viral oncogene homolog A (ras related)
itih4	inter-alpha (globulin) inhibitor H4 isoform 2		wu:fb33b12	wu:fb33b12			rbb4	retinoblastoma binding protein 4
itm2ba	integral membrane protein 2Ba (ABri/ADan amyloid peptide)		wu:fb74g08	wu:fb74g08			rbfa	Putative ribosome-binding factor A, mitochondrial Precursor
ivns1abpa	influenza virus NS1A binding protein a (NS1-binding protein homolog A)(NS1-BP homolog A)		wu:fb99h12	wu:fb99h12			rbm4.1	RNA binding motif protein 4.1
jam2a	junctional adhesion molecule 2a		wu:fc13c09	wu:fc13c09			rbm7	RNA-binding protein 7
junba	jun B proto-oncogene		wu:fc33h04	wu:fc33h04			rbp2a	retinol binding protein 2a, cellular
junbb	jun B proto-oncogene b		wu:fc59c03	wu:fc59c03			rbp4	retinol binding protein 4, plasma
kcnk6	potassium channel, subfamily K, member 6		wu:fc63a07	wu:fc63a07			rbp4l	retinol binding protein 4, like
kctd12.2	potassium channel tetramerisation domain containing 12.2		wu:fc66b10	wu:fc66b10			rcan2	regulator of calcineurin 2
kiaa0947l	KIAA0947-like (H. sapiens)		wu:fd59e12	wu:fd59e12			relb	v-rel reticuloendotheliosis viral oncogene homolog B
kiaa2018	kiaa2018		wu:fe26c10	wu:fe26c10			rer1	RER1 retention in endoplasmic reticulum 1 homolog (S. cerevisiae)
kidins220a	kinase D-interacting substrate of 220a (kidins220a)		wu:fi71g09	wu:fi71g09			rlbp1a	retinaldehyde binding protein 1a
klc1	kinesin light chain 1		wu:fj38g12	wu:fj38g12			rnf145	ring finger protein 145
klf10	Kruppel-like factor 10		wu:fj49b05	wu:fj49b05			rnf146	E3 ubiquitin-protein ligase ring finger protein 146
klf11a	Kruppel-like factor 11a		wu:fj68b05	wu:fj68b05			rnf220b	ring finger protein 220b (rnf220b)
klhl11	kelch-like 11 (Drosophila)		wu:fk33d07	wu:fk33d07			rnf4	e3 ubiquitin ligase RNF4
klhl18	kelch-like 18 (Drosophila)		wu:fk47b03	wu:fk47b03			rnft1	RING finger and transmembrane domain-containing protein 1
klhl26	kelch-like 26 (Drosophila)		wu:fk57h01	wu:fk57h01			rp2	retinitis pigmentosa 2 (X-linked recessive)
krt1-19d	keratin, type 1, gene 19d		wu:fl08f01	wu:fl08f01			rpa2	replication protein A2
krt18	keratin 18		xirp1	xin actin-binding repeat containing 1			rpl10	ribosomal protein L10
krt23	keratin 23 (histone deacetylase inducible)		yipf3	Yip1 domain family, member 3			rtkn2	Rhotekin-2 (Pleckstrin homology domain-containing family K member 1)
krt7	type I keratin E7		zbtb16	zinc finger and BTB domain containing 16			s100a5	S100-A5-like
lama5	laminin, alpha 5		zbtb7a	zinc finger and BTB domain containing 7a			sap30bp	SAP30 binding protein
lamb1	laminin, beta 1		zc3h15	zinc finger CCCH-type containing 15			sass6	spindle assembly 6 homolog (C. elegans)
lamp2	lysosomal-associated membrane protein 2 (cd68)		zc3h18	zinc finger CCCH-type containing 18			scamp2l	secretory carrier membrane protein 2, like
lamtor4	late endosomal/lysosomal adaptor, MAPK and MTOR activator 4		zgc:100919	vertebrate transmembrane 4 superfamily-like			sccpdha	saccharopine dehydrogenase a
ldhba	lactate dehydrogenase Ba		zgc:113208	LOC550591			scd	stearoyl-CoA desaturase
lect1	leukocyte cell derived chemotaxin 1		zgc:165666	wu:fj09h01			scp2	sterol carrier protein 2
leprotl1 = vps55	leptin receptor overlapping transcript-like 1 (leprotl1 = vps55)		zgc:64072	zgc:64072			sdc2	syndecan 2
lima1	LIM domain and actin binding 1		znrf2	zinc and ring finger 2			sdf2	stromal cell-derived factor 2
lin7b	lin-7 homolog B (C. elegans)		zp2.2	zona pellucida glycoprotein 2.2 (zp2.2)			sec11a	SEC11 homolog A (S. cerevisiae)
lipf	lipase, gastric						sec61g	Sec61 gamma subunit
lmbr1l	limb region 1 like						selo	selenoprotein O
LOC100000294	similar to XP8						sept9b	septin 9b
LOC100000433	LOC100000433						sepw2b	selenoprotein W, 2b
LOC100002043	LOC100002043 / CU914813.1						sepx1a	selenoprotein X, 1a (methionine-R-sulfoxide reductase B1-A)
LOC100002197	LOC100002197						sfxn2	sideroflexin 2
LOC100005493	zgc:173614						sh3bp5la	SH3-binding domain protein 5-like, a (BTK-associated)
LOC100005580	hypothetical LOC100005580						shfm1	split hand/foot malformation (ectrodactyly) type 1
LOC100005931	LOC100005931						si:busm1-40g1.2	si:busm1-40g1.2
LOC100006523	zgc:198419						si:ch1073-192f24.1	si:ch1073-192f24.1
LOC100007703	zgc:153921						si:ch211-11k18.4	si:ch211-11k18.4
LOC100126020	1-phosphatidylinositol phosphodiesterase-like /// zgc:174938						si:ch211-121a2.2	si:ch211-121a2.2
LOC100136852	zgc:174863						si:ch211-133n4.4	si:ch211-133n4.4; hypothetical protein LOC559260
LOC100151273	si:ch73-382f3.1						si:ch211-226h8.14	si:ch211-226h8.14; ENSDARG00000077541
LOC100333176 /// LOC100534963	uncharacterized LOC100333176 /// uncharacterized LOC100534963						si:ch211-244o22.2	si:ch211-244o22.2
LOC100534715	LOC100534715						si:ch211-286l10.2	si:ch211-286l10.2
LOC100534948	wu:fb07d03						si:ch73-73d17.3	si:ch73-73d17.3
LOC100535167	uncharacterized LOC100535167						si:dkey-146l2.1	si:dkey-146l2.1
LOC100535171	wu:fb96d05						si:dkey-15h8.11	si:dkey-15h8.11
LOC100535751	LOC100535751						si:dkey-206d17.12	si:dkey-206d17.12
LOC100536425	wu:fb11c03						si:dkey-221h15.1	si:dkey-221h15.1
LOC100536813	acterized LOC100536813						si:dkey-234h16.7	si:dkey-234h16.7
LOC100537515	LOC100537515						si:dkey-31j3.9	si:dkey-31j3.9
LOC100537724	si:dkey-102m7.3						slc1a4	solute carrier family 1 (glutamate/neutral amino acid transporter), member 4
LOC100537838	si:dkey-169i5.2						slc25a25	solute carrier family 25 (mitochondrial carrier; phosphate carrier), member 25
LOC100537997	protein KIAA0664 homolog /// si:ch211-166a6.5						slc2a15b	solute carrier family 2 (facilitated glucose transporter), member 15b
LOC100538059	si:ch1073-155h21.2						slc35c2	solute carrier family 35, member C2
LOC321132	sb:cb306						slc43a2a	solute carrier family 43, member 2a
LOC393431	zgc:63587						smyd2a	N-lysine methyltransferase SMYD2-A (SET and MYND domain containing 2a)
LOC393868	zgc:77614						snx12	sorting nexin 12
LOC406638	zgc:64012						sox11b	SRY-box containing gene 11b
LOC415231	zgc:86738						sox19a	SRY-box containing gene 19a
LOC550268	zgc:110283						sox19b	SRY-box containing gene 19b
LOC550424	zgc:112148						sox21b	SRY-box containing gene 21 b
LOC553440	si:dkey-11e23.4						spata6	spermatogenesis associated 6
LOC553461	si:dkey-147f3.4						spcs2	signal peptidase complex subunit 2 homolog (S. cerevisiae)
LOC555382	similar to MGC81081 protein						sr	Serine racemase
LOC556628	zgc:111868						sri	sorcin
LOC556629	zgc:171679						srsf2b	serine/arginine-rich splicing factor 2b (splicing factor, arginine/serine-rich 2)
LOC557813	LOC557813						stk17a	serine/threonine kinase 17a
LOC561325	similar to mCG8648						stmn1b	stathmin 1b
LOC561947	LOC561947						stra6	stimulated by retinoic acid gene 6 homolog (mouse)
LOC562301	si:dkey-8l13.1						syngr1a	synaptogyrin 1a
LOC564373	LOC564373						synj1	synaptojanin 1 (synj1)
LOC564720	si:ch211-191j22.3 (lincRNA)						tagln3	transgelin 3
LOC565165	hypothetical LOC565165						tax1bp3	Tax1 (human T-cell leukemia virus type I) binding protein 3
LOC566752	LOC566752 (urokinase plasminogen activator surface receptor-like)						tceb2	transcription elongation factor B (SIII), polypeptide 2 (18kD, elongin B). hypothetical LOC569097
LOC569935	hypothetical LOC569935						tcerg1	transcription elongation regulator 1-like
LOC619255	zgc:114181						tctex1d2	Tctex1 domain containing 2 (tctex1d2)
LOC692330	zgc:136302						tex9	testis-expressed sequence 9 protein
LOC767720	zgc:153440						tfa	transferrin-a
LOC768128	zgc:153129						thbs2b	thrombospondin 2b (thbs2b)
LOC768289	zgc:153629						tia1	cytotoxic granule-associated RNA binding protein 1
LOC792031	zgc:113886						tim	timeless homolog (Drosophila) (tim)
LOC792854	wu:fd56c01						tim21	TIM21-like protein, mitochondrial-like
LOC795545	hypothetical protein LOC795545						timm17a	translocase of inner mitochondrial membrane 17 homolog A (yeast)
loxl2b	lysyl oxidase-like 2b						timm50	translocase of inner mitochondrial membrane 50 homolog (yeast)
lpcat4	lysophosphatidylcholine acyltransferase 4						tk1	thymidine kinase 1, soluble
lpl	lipoprotein lipase						tmem107	transmembrane protein 107
lppr3	Lipid phosphate phosphatase-related protein type 1 (Plasticity-related gene 3 protein)(PRG-3)						tmem18	Transmembrane protein 18
lrrc17	leucine rich repeat containing 17						tmem256	transmembrane protein 256
lrrc40	leucine rich repeat containing 40						tmem49	transmembrane protein 49
lrrc59	Leucine-rich repeat-containing protein 59						tmprss4a	transmembrane protease, serine 4a
lrrc8a	leucine rich repeat containing 8 family, member A						tnni2a.4	troponin I, skeletal, fast 2a.4
lrrn1	leucine rich repeat neuronal 1						tnnt1	troponin T1, skeletal, slow
lsm12b	Protein LSM12 homolog B						tnnt2a	troponin T2a, cardiac
lsm4	LSM4 homolog, U6 small nuclear RNA associated (S. cerevisiae)						tnnt3a	troponin T3a, skeletal, fast
lsm7	LSM7 homolog, U6 small nuclear RNA associated (S. cerevisiae)						tnnt3b	troponin T3b, skeletal, fast
lsmd1	LSM domain containing 1 (lsmd1) (MAK31-like protein)						tomm34	translocase of outer mitochondrial membrane 34
lyar	Ly1 antibody reactive homolog (cell growth-regulating nucleolar protein)						tpd52l2a	tumor protein D52-like 2a
magi1b	membrane associated guanylate kinase, WW and PDZ domain containing 1b (magi1b) (BAI1-associated protein 1)						tpd52l2b	tumor protein D52-like 2b
man2b1	mannosidase, alpha, class 2B, member 1						tpk1	thiamin pyrophosphokinase 1 (tpk1)
map7d1b	microtubule-associated protein 7 domain containing 1b (map7d1b)						tpm4	tropomyosin 4
mapk8ip1	mitogen-activated protein kinase 8 interacting protein 1 (mapk8ip1)						trim63	tripartite motif-containing 63; E3 ubiquitin ligase
maptb	microtubule-associated protein tau b						tsn2	tetraspan 2
mccc2	methylcrotonoyl-Coenzyme A carboxylase 2 (beta)						tspan1	tetraspanin 1
mchr1b	melanin-concentrating hormone receptor 1b						tssc1	tumor suppressing subtransferable candidate 1 (tssc1)
mdh1b	malate dehydrogenase 1b, NAD (soluble)						ttc26	tetratricopeptide repeat domain 26
med11	mediator complex subunit 11						ttc4	tetratricopeptide repeat domain 4
megf6	multiple epidermal growth factor-like domains protein 6						tubb5	tubulin, beta 5
mei1	meiosis inhibitor protein 1-like (mei1)						txndc9	thioredoxin domain containing 9
men1	multiple endocrine neoplasia type 1						txnl4a	thioredoxin-like 4A
mettl11a	methyltransferase like 11A						uba5	ubiquitin-like modifier activating enzyme 5
mfsd6b	major facilitator superfamily domain containing 6b (macrophage MHC class I receptor 2 homolog B)						ubac1	ubiquitin-associated domain-containing protein 1-like (ubac1)
mg:db04d07	mg:db04d07						uchl3	ubiquitin carboxyl-terminal esterase L3 (ubiquitin thiolesterase)
mgst3	microsomal glutathione S-transferase 3 (mgst3)						uchl5	ubiquitin carboxyl-terminal hydrolase L5
mif	macrophage migration inhibitory factor						ucp1	uncoupling protein 1
minal	MYC induced nuclear antigen-like						ufc1	ubiquitin-fold modifier conjugating enzyme 1
mir429b	microRNA mir-429b (mir429b)						ufm1	ubiquitin-fold modifier 1
mkrn1	makorin ring finger protein 1						ugt1a	UDP glucuronosyltransferase 1 family polypeptide a (ugt1a)
mlf1	myeloid leukemia factor 1 (mlf1)						umps	uridine monophosphate synthetase
mmp14b	matrix metalloproteinase 14b (membrane-inserted)						uroc1	urocanase domain containing 1
mpdu1b	mannose-P-dolichol utilization defect 1b						usp14	ubiquitin specific protease 14 (tRNA-guanine transglycosylase)
mphosph8	M-phase phosphoprotein 8						usp37	ubiquitin specific peptidase 37
mpp1	membrane protein, palmitoylated 1 (55 kDa erythrocyte membrane protein)						vamp4	vesicle-associated membrane protein 4
mpst	mercaptopyruvate sulfurtransferase						vamp5	vesicle-associated membrane protein 5 (vamp5)
mrpl55	39S mitochondrial ribosomal protein L55						vps45	vacuolar protein sorting 45 homolog (S. cerevisiae)
mrpp3	mitochondrial ribonuclease P protein 3-like						vps52	vacuolar protein sorting 52 (yeast)
mrps33	mitochondrial ribosomal protein S33						vsg1	vessel-specific 1
msl1	Male-specific lethal 1-like 1 (MSL1-like 1)						vtcn1	v-set domain-containing T-cell activation inhibitor 1-like (LOC100538282)
msrb3	methionine sulfoxide reductase B3						vtnb	vitronectin b
mst1	macrophage stimulating 1 (hepatocyte growth factor-like)						wars2	tryptophanyl tRNA synthetase 2, mitochondrial
mthfd1	methylenetetrahydrofolate dehydrogenase (NADP+ dependent)						wdr11	WD repeat domain 11
mthfd2	methylenetetrahydrofolate dehydrogenase (NADP+ dependent) 2, methenyltetrahydrofolate cyclohydrolase						wdr3	WD repeat domain 3
mybpc2b	myosin binding protein C, fast type b						wdtc1	WD and tetratricopeptide repeats 1
myl7	myosin, light polypeptide 7, regulatory						wls	wntless homolog (Drosophila)
mylipa	E3 ubiquitin-protein ligase MYLIP-A (Myosin regulatory light chain-interacting protein A)						wu:fa02f10	wu:fa02f10
mylz2	myosin, light polypeptide 2, skeletal muscle						wu:fa03e10	wu:fa03e10
myof	myoferlin-like						wu:fa16c05	wu:fa16c05
nae1	nedd8 activating enzyme E1 subunit 1 (Amyloid protein-binding protein 1)(APP-BP1)						wu:fa56c09	wu:fa56c09
napepld	N-acyl phosphatidylethanolamine phospholipase D						wu:fa98e11	wu:fa98e11
napsa	napsin A aspartic peptidase						wu:fb09b12	wu:fb09b12
nbr1	next to BRCA1 gene 1 protein						wu:fb18f06	wu:fb18f06
nccrp1	nonspecific cytotoxic cell receptor protein 1						wu:fb39e08	wu:fb39e08
ncoa4	nuclear receptor coactivator 4						wu:fb40c06	wu:fb40c06
ncoat	nuclear receptor coactivator 4						wu:fb48h07	wu:fb48h07
ncu-g1	lysosomal protein NCU-G1 precursor						wu:fb72c11	wu:fb72c11
ndfip2	Nedd4 family interacting protein 2						wu:fb79g11	wu:fb79g11
ndrg3a	N-myc downstream regulated family member 3a						wu:fb81f11	wu:fb81f11
ndufb2	NADH dehydrogenase (ubiquinone) 1 beta subcomplex, 2, 8kDa						wu:fc16e03	wu:fc16e03
neurod6b	Neurogenic differentiation factor 6-B (NeuroD6-B)(Protein atonal homolog 2-B)						wu:fc16g06	wu:fc16g06
nfia	nuclear factor I/A						wu:fc19a02	wu:fc19a02
ngfr	nerve growth factor receptor (TNFR superfamily, member 16)						wu:fc43b08	wu:fc43b08
nid2a	nidogen 2a (osteonidogen)						wu:fc51h09	wu:fc51h09
nipsnap3	nipsnap homolog 3A						wu:fc56b07	wu:fc56b07
nlrx1	NLR family member X1						wu:fc59h03	wu:fc59h03
nme3	non-metastatic cells 3, protein expressed in						wu:fc66h12	wu:fc66h12
nme4	non-metastatic cells 4, protein expressed in						wu:fc95e01	wu:fc95e01
nnmt	nicotinamide N-methyltransferase						wu:fd13h03	wu:fd13h03
nob1	NIN1/RPN12 binding protein 1 (nob1)						wu:fd44f01	wu:fd44f01
noc2l	nucleolar complex associated 2 homolog (S. cerevisiae)						wu:fe38h02	wu:fe38h02
nod	NOD-like receptor C (nucleotide-binding oligomerization domain-containing protein)						wu:fe48e11	wu:fe48e11
nop14	NOP14 nucleolar protein homolog (yeast)						wu:fj20a04	wu:fj20a04
npb	neuropeptide B						wu:fj29h11	wu:fj29h11
npepl1	aminopeptidase-like 1						wu:fj39h09	Wu:fj39h09
nr0b2a	nuclear receptor subfamily 0, group B, member 2a						wu:fj67g12	wu:fj67g12
nr2e1	nuclear receptor subfamily 2, group E, member 1						wu:fj82b05	wu:fj82b05
nsfa	N-ethylmaleimide-sensitive factor a						wu:fj88f11	wu:fj88f11
ntd5	ntl-dependent gene 5						wu:fk30a05	wu:fk30a05
nucks1a	nuclear casein kinase and cyclin-dependent kinase substrate 1a						wu:fk83a02	wu:fk83a02
nudt3a	nudix (nucleoside diphosphate linked moiety X)-type motif 3a						wu:fl20f09	wu:fl20f09
numa1	nuclear mitotic apparatus protein 1						wu:fq41a10	wu:fq41a10
nxph1	neurexophilin 1						xrcc5	X-ray repair complementing defective repair in Chinese hamster cells 5
oclna	occludin a						ykt6	YKT6 v-SNARE homolog (S. cerevisiae) (ykt6)
opn1sw1	opsin 1 (cone pigments), short-wave-sensitive 1						zbtb8os	zinc finger and BTB domain containing 8 opposite strand (protein archease)
orc4	origin recognition complex, subunit 4 (orc4)						zgc:101768	zgc:101768
osbp10	oxysterol-binding protein-like protein 10-like						zgc:136439	thymidylyltransferase
osbpl2	oxysterol binding protein-like 2 (osbpl2)						zgc:162318	zgc:162318
ostm1	osteopetrosis associated transmembrane protein 1						zgc:162600	zgc:162600
otos	otospiralin-like						zgc:163000	Protein EMI5 homolog
otpb	orthopedia homolog b						zgc:174506	zgc:174506
p4ha1	procollagen-proline, 2-oxoglutarate 4-dioxygenase (proline 4-hydroxylase), alpha polypeptide I						zic6	zic family member 6
p4ha2	procollagen-proline, 2-oxoglutarate 4-dioxygenase (proline 4-hydroxylase), alpha polypeptide 2						zmat2	zinc finger, matrin type 2
pabpc1b	poly A binding protein, cytoplasmic 1 b						znf451	zinc finger protein 451
pank1a	pantothenate kinase 1a						znf631	zinc finger protein 613-like
papd1	PAP associated domain containing 1-like (mitochondrial poly(A) polymerase; mtpap)						znf84	zinc finger protein 84-like
parvaa	parvin, alpha a						znhit1	zinc finger, HIT domain containing 1 (cyclin-G1-binding protein 1) (p18 Hamlet)
pck1	phosphoenolpyruvate carboxykinase 1 (soluble)						zp4	zona pellucida sperm-binding protein 4-like
pcmt	l-isoaspartyl protein carboxyl methyltransferase						zranb2	zinc finger, RAN-binding domain containing 2
pdcl3	phosducin-like 3						zscan20	zinc finger and SCAN domain containing 20-like
pde12	phosphodiesterase 12 (pde12)
pde9a	phosphodiesterase 9A
pdgfaa	platelet-derived growth factor alpha a
pdxka	pyridoxal (pyridoxine, vitamin B6) kinase a
pef	Peflin (PEF protein with a long N-terminal hydrophobic domain)(Penta-EF hand domain-containing protein 1)
pfkfb1	6-phosphofructo-2-kinase/fructose-2,6-biphosphatase 1
pfkfb4l	6-phosphofructo-2-kinase/fructose-2,6-biphosphatase 4, like
pgam1b	phosphoglycerate mutase 1b
phb2	prohibitin 2
phr	DNA photolyase (cpd-phr)(LOC394039)
phyhd1	phytanoyl-CoA dioxygenase domain containing 1
pi4k2b	phosphatidylinositol 4-kinase type 2 beta
pigp	phosphatidylinositol glycan, class P
pih1d1	PIH1 domain containing 1
pim1	pim-1 oncogene
pitpnbl	phosphatidylinositol transfer protein, beta, like
pklr	pyruvate kinase, liver and RBC
pkm2a	pyruvate kinase, muscle, a
pla2g12a	phospholipase A2, group XIIA (pla2g12a)
pla2g12b	phospholipase A2, group XIIB
pla2g4c	Phospholipase A2, group IVC (cytosolic, calcium-independent)-like
pleca	plectin 1, intermediate filament binding protein 500kDa (plectin a)
plekha5	pleckstrin homology domain containing, family A member 5
plekhb2	pleckstrin homology domain containing, family B member 2
plekhf1	pleckstrin homology domain containing, family F (with FYVE domain) member 1
plekhj1	pleckstrin homology domain-containing family J member 1-like (plekhj1)
plg	plasminogen
pmelb	silver homolog (mouse) b (premelanosome protein b) (pmelb) (melanocyte protein Pmel 17)
poc1a	POC1 centriolar protein homolog A (Chlamydomonas)
pole3	polymerase (DNA directed), epsilon 3 (p17 subunit)
polr2l	polymerase (RNA) II (DNA directed) polypeptide L
pomgnt1	protein O-linked mannose beta1,2-N-acetylglucosaminyltransferase
ponzr1	plac8 onzin related protein (si:dkey-33c9.4).
pop4	processing of precursor 4, ribonuclease P/MRP subunit
ppargc1b	peroxisome proliferator-activated receptor (ppargc1b)
ppif	peptidylprolyl isomerase F (cyclophilin F)
ppm1h	Protein phosphatase 1H (PP2C domain containing) (neurite extension-related protein phosphatase related to PP2C) (ras homolog gene family, member C like 1)
ppp1r14ab	protein phosphatase 1, regulatory (inhibitor) subunit 14Ab (ppp1r14ab)
ppp1r3cb	protein phosphatase 1, regulatory (inhibitor) subunit 3Cb
ppp1r7	protein phosphatase 1, regulatory (inhibitor) subunit 7 (ppp1r7)
ppp1r8	protein phosphatase 1, regulatory (inhibitor) subunit 8
ppp2r1b	protein phosphatase 2 (formerly 2A), regulatory subunit A, beta isoform
ppp4r1	protein phosphatase 4, regulatory subunit 1
ppt2	palmitoyl-protein thioesterase 2
pptc7	PTC7 protein phosphatase homolog (S. cerevisiae) (pptc7)
prdx1	peroxiredoxin 1 (PRDX1, zgc:110343)
prdx5	peroxiredoxin 5 (prdx5)(peroxisomal antioxidant enzyme)
prkcsh	protein kinase C substrate 80K-H
prmt2	protein arginine methyltransferase 2
prosc	proline synthetase co-transcribed homolog (bacterial)
prpf3	PRP3 pre-mRNA processing factor 3 homolog (yeast) (U4/U6 small nuclear ribonucleoprotein Prp3))
prps1b	phosphoribosyl pyrophosphate synthetase 1B
prr11	Proline-rich protein 11-like (transcription repressor of MHCII)
prrg1	proline rich Gla (G-carboxyglutamic acid) 1
psd3l	pleckstrin and Sec7 domain containing 3, like
psen1	presenilin 1
psmb4	proteasome (prosome, macropain) subunit, beta type, 4
psmb5	proteasome (prosome, macropain) subunit, beta type, 5
psmb8	proteasome (prosome, macropain) subunit, beta type, 8
psmc1a	proteasome (prosome, macropain) 26S subunit, ATPase, 1a
psmc1b	proteasome (prosome, macropain) 26S subunit, ATPase, 1b
psmc6	proteasome (prosome, macropain) 26S subunit, ATPase, 6
psmd10	proteasome (prosome, macropain) 26S subunit, non-ATPase, 10
psmd11a	proteasome (prosome, macropain) 216S subunit, non-ATPase, 11a (psmd11a)
psmd11b	proteasome (prosome, macropain) 216S subunit, non-ATPase, 11b
psmd4a	proteasome (prosome, macropain) 26S subunit, non-ATPase, 4a
psmd4b	proteasome (prosome, macropain) 26S subunit, non-ATPase, 4b
psmg1	proteasome (prosome, macropain) assembly chaperone 1
ptgesl	prostaglandin E synthase 2-like
ptgr1	prostaglandin reductase 1 (leukotriene B4 12-hydroxydehydrogenase)
pttg1	pituitary tumor-transforming 1
pttg1ip	pituitary tumor-transforming 1 interacting protein
pvalb1	parvalbumin 1
pvalb2	parvalbumin 2
pvalb3	parvalbumin 3
pvalb8	parvalbumin 8 (oncomodulin A)
pvalb9	parvalbumin 9 (oncomodulin B)
pvrl3l	poliovirus receptor-related 3 like
rab11b	RAB11B, member RAS oncogene family
rab12	RAB12, member RAS oncogene family
racgap1	Rac GTPase-activating protein 1
rad1	RAD1 homolog (S. pombe)
rad23b	RAD23 homolog B (S. cerevisiae)
rala	v-ral simian leukemia viral oncogene homolog A (ras related)
rassf8b	Ras association (RalGDS/AF-6) domain family 8b
rbb4	retinoblastoma binding protein 4
rbfa	Putative ribosome-binding factor A, mitochondrial Precursor
rbm4.1	RNA binding motif protein 4.1
rbm5	RNA binding motif protein 5
rbm7	RNA-binding protein 7
rbp2a	retinol binding protein 2a, cellular
rbp4	retinol binding protein 4, plasma
rbp4l	retinol binding protein 4, like
rcan2	regulator of calcineurin 2
relb	v-rel reticuloendotheliosis viral oncogene homolog B
rer1	RER1 retention in endoplasmic reticulum 1 homolog (S. cerevisiae)
rfx4	regulatory factor X, 4 (rfx4)
riok1	serine/threonine-protein kinase RIO1
rlbp1a	retinaldehyde binding protein 1a
rmd1	regulator of microtubule dynamics protein 1 (rmd1)
rmnd5b	required for meiotic nuclear division 5 homolog B (S. cerevisiae)
rnaseh1	ribonuclease H1
rnf115	Rabring 7 (E3 ubiquitin-protein ligase RNF115 = zinc finger protein 364)
rnf145	ring finger protein 145
rnf146	E3 ubiquitin-protein ligase ring finger protein 146
rnf220b	ring finger protein 220b (rnf220b)
rnf4	e3 ubiquitin ligase RNF4
rnft1	RING finger and transmembrane domain-containing protein 1
rp2	retinitis pigmentosa 2 (X-linked recessive)
rpa2	replication protein A2
rpf2	ribosome production factor 2
rpl10	ribosomal protein L10
rtkn2	Rhotekin-2 (Pleckstrin homology domain-containing family K member 1)
s100a5	S100-A5-like
sap30bp	SAP30 binding protein
sart3	squamous cell carcinoma antigen recognised by T cells 3
sass6	spindle assembly 6 homolog (C. elegans)
sc5dl	sterol-C5-desaturase (ERG3 delta-5-desaturase homolog, S. cerevisiae)-like (sc5dl)
scamp2l	secretory carrier membrane protein 2, like
sccpdha	saccharopine dehydrogenase a
scd	stearoyl-CoA desaturase
scinlb	scinderin like b
scp2	sterol carrier protein 2
sdc2	syndecan 2
sdf2	stromal cell-derived factor 2
sec11a	SEC11 homolog A (S. cerevisiae)
sec24	sec24-like
sec61g	Sec61 gamma subunit
selo	selenoprotein O
sept9a	Major facilitator superfamily domain-containing protein 1 (msf1) (septin 9)
sept9b	septin 9b
sepw2b	selenoprotein W, 2b
sepx1a	selenoprotein X, 1a (methionine-R-sulfoxide reductase B1-A)
serinc5	serine incorporator 5
serping1	serpin peptidase inhibitor, clade G (C1 inhibitor), member 1
sesn3	sestrin 3
sfrp2	secreted frizzled-related protein 2 (sfrp2)
sfxn2	sideroflexin 2
sgo1	shugoshin-like 1
sgsh	N-sulfoglucosamine sulfohydrolase (sulfamidase)
sgsm3	small G protein signaling modulator 3 (RUN and TBC1 domain-containing protein 3)
sh3bp5la	SH3-binding domain protein 5-like, a (BTK-associated)
shfm1	split hand/foot malformation (ectrodactyly) type 1
shmt1	serine hydroxymethyltransferase 1 (shmt1)
si:busm1-40g1.2	si:busm1-40g1.2
si:ch1073-192f24.1	si:ch1073-192f24.1
si:ch211-11k18.4	si:ch211-11k18.4
si:ch211-121a2.2	si:ch211-121a2.2
si:ch211-133n4.4	si:ch211-133n4.4; hypothetical protein LOC559260
si:ch211-191i18.1	si:ch211-191i18.1
si:ch211-202h22.6	si:ch211-202h22.6
si:ch211-217k17.9	si:ch211-217k17.9
si:ch211-222e20.7	si:ch211-222e20.7
si:ch211-226h8.14	si:ch211-226h8.14; ENSDARG00000077541
si:ch211-244o22.2	si:ch211-244o22.2
si:ch211-286l10.2	si:ch211-286l10.2
si:ch211-93f2.1	si:ch211-93f2.1
si:ch73-73d17.3	si:ch73-73d17.3
si:dkey-146l2.1	si:dkey-146l2.1
si:dkey-15h8.11	si:dkey-15h8.11
si:dkey-206d17.12	si:dkey-206d17.12
si:dkey-221h15.1	si:dkey-221h15.1
si:dkey-234h16.7	si:dkey-234h16.7
si:dkey-250d21.1	si:dkey-250d21.1
si:dkey-265i7.2	si:dkey-265i7.2
si:dkey-31j3.9	si:dkey-31j3.9
si:dkey-3d4.3	si:dkey-3d4.3
si:dkey-81p22.11	si:dkey-81p22.11
si:dkey-9p20	si:dkey-9p20
si:dkeyp-1h4.9	si:dkeyp-1h4.9
six4a	sine oculis homeobox homolog 4a
slc10a7	Sodium/bile acid cotransporter 7 (Na(+)/bile acid cotransporter 7)(Solute carrier family 10 member 7)
slc16a9b	solute carrier family 16 (monocarboxylic acid transporters), member 9b
slc1a3a	solute carrier family 1 (glial high affinity glutamate transporter), member 3a
slc1a4	solute carrier family 1 (glutamate/neutral amino acid transporter), member 4
slc25a17	solute carrier family 25 (mitochondrial carrier; peroxisomal membrane protein, 34kDa), member 17
slc25a25	solute carrier family 25 (mitochondrial carrier; phosphate carrier), member 25
slc2a15b	solute carrier family 2 (facilitated glucose transporter), member 15b
slc30a9	solute carrier family 30 (zinc transporter), member 9
slc31a1	solute carrier family 31 (copper transporters), member 1
slc35c2	solute carrier family 35, member C2
slc39a13	solute carrier family 39 (zinc transporter), member 13
slc3a2	solute carrier family 3 (activators of dibasic and neutral amino acid transport), member 2
slc43a2a	solute carrier family 43, member 2a
slc43a2b	solute carrier family 43, member 2b (slc43a2b)
slc45a2	absent in melanoma 1a - slc45a2
slc4a4a	solute carrier family 4, member 4a (slc4a4a)
slc7a8	solute carrier family 7 (amino acid transporter light chain, L system), member A8 (large neutral amino acids transporter small subunit 2)(L-type amino acid transporter 2)
slc9a3r1	solute carrier family 9 (sodium/hydrogen exchanger), member 3 regulator 1
smim13	small integral membrane protein 13
smyd2a	N-lysine methyltransferase SMYD2-A (SET and MYND domain containing 2a)
smyhc1	slow myosin heavy chain 1
snai2	snail homolog 2 (Drosophila)
snx12	sorting nexin 12
snx9l	sorting nexin 9-like
soat1	sterol O-acyltransferase (acyl-Coenzyme A: cholesterol acyltransferase) 1 (soat1)
sox11b	SRY-box containing gene 11b
sox19a	SRY-box containing gene 19a
sox19b	SRY-box containing gene 19b
sox21b	SRY-box containing gene 21 b
spata17	spermatogenesis-associated 17
spata2l	spermatogenesis associated 2-like
spata6	spermatogenesis associated 6
spcs2	signal peptidase complex subunit 2 homolog (S. cerevisiae)
sr	Serine racemase
sri	sorcin
srsf2b	serine/arginine-rich splicing factor 2b (splicing factor, arginine/serine-rich 2)
st6gal1	ST6 beta-galactosamide alpha-2,6-sialyltranferase 1
stk17a	serine/threonine kinase 17a
stk38l	serine/threonine kinase 38 like
stmn1b	stathmin 1b
stra6	stimulated by retinoic acid gene 6 homolog (mouse)
syne1	spectrin repeat containing, nuclear envelope 1-like (nesprin-1)
syngr1a	synaptogyrin 1a
syngr2b	synaptogyrin 2b
synj1	synaptojanin 1 (synj1)
tab1	TGF-beta activated kinase 1/MAP3K7 binding protein 1
tagln3	transgelin 3
tax1bp3	Tax1 (human T-cell leukemia virus type I) binding protein 3
tceb2	transcription elongation factor B (SIII), polypeptide 2 (18kD, elongin B). hypothetical LOC569097
tcerg1	transcription elongation regulator 1-like
tctex1d2	Tctex1 domain containing 2 (tctex1d2)
tex9	testis-expressed sequence 9 protein
tfa	transferrin-a
tfe3a	transcription factor binding to IGHM enhancer 3a
tfpia	tissue factor pathway inhibitor a
thbs2b	thrombospondin 2b (thbs2b)
thy1	Thy-1 cell surface antigen
tia1	cytotoxic granule-associated RNA binding protein 1
tim	timeless homolog (Drosophila) (tim)
tim21	TIM21-like protein, mitochondrial-like
timm17a	translocase of inner mitochondrial membrane 17 homolog A (yeast)
timm50	translocase of inner mitochondrial membrane 50 homolog (yeast)
tk1	thymidine kinase 1, soluble
tmem101	transmembrane protein 101-like
tmem107	transmembrane protein 107
tmem11	transmembrane protein 11
tmem131	transmembrane protein 131 (RW1 protein-like)
tmem18	Transmembrane protein 18
tmem180	transmembrane protein 180
tmem184a	transmembrane protein 184a
tmem237b	transmembrane protein 237B
tmem256	transmembrane protein 256
tmem41aa	transmembrane protein 41aa (tmem41aa)
tmem49	transmembrane protein 49
tmprss4a	transmembrane protease, serine 4a
tmx1	thioredoxin-related transmembrane protein 1
tnni2a.4	troponin I, skeletal, fast 2a.4
tnnt1	troponin T1, skeletal, slow
tnnt2a	troponin T2a, cardiac
tnnt3a	troponin T3a, skeletal, fast
tnnt3b	troponin T3b, skeletal, fast
tom1	similar to target of myb1 (chicken)
tomm34	translocase of outer mitochondrial membrane 34
top1l	topoisomerase (DNA) I, like
tpd52l2a	tumor protein D52-like 2a
tpd52l2b	tumor protein D52-like 2b
tpk1	thiamin pyrophosphokinase 1 (tpk1)
tpm4	tropomyosin 4
trappc11	trafficking protein particle complex subunit 11 (foie gras)
trim63	tripartite motif-containing 63; E3 ubiquitin ligase
trip11	thyroid hormone receptor interactor 11
tsc1a	tuberous sclerosis 1a (hamartin)
tsn2	tetraspan 2
tspan1	tetraspanin 1
tssc1	tumor suppressing subtransferable candidate 1 (tssc1)
ttc26	tetratricopeptide repeat domain 26
ttc4	tetratricopeptide repeat domain 4
ttna	titin a
tuba8l2	tubulin, alpha 8 like 2
tubb5	tubulin, beta 5
txndc9	thioredoxin domain containing 9
txnl4a	thioredoxin-like 4A
uba5	ubiquitin-like modifier activating enzyme 5
ubac1	ubiquitin-associated domain-containing protein 1-like (ubac1)
ube2d2	ubiquitin-conjugating enzyme E2D 2 (UBC4/5 homolog, yeast)
uchl3	ubiquitin carboxyl-terminal esterase L3 (ubiquitin thiolesterase)
uchl5	ubiquitin carboxyl-terminal hydrolase L5
ucp1	uncoupling protein 1
ufc1	ubiquitin-fold modifier conjugating enzyme 1
ufm1	ubiquitin-fold modifier 1
ugt1a	UDP glucuronosyltransferase 1 family polypeptide a (ugt1a)
ugt2a	UDP glucuronosyltransferase 2 family, polypeptide A (ugt2a)
ugt2a6	UDP glucuronosyltransferase 2 family, polypeptide A6
umps	uridine monophosphate synthetase
uroc1	urocanase domain containing 1
usp14	ubiquitin specific protease 14 (tRNA-guanine transglycosylase)
usp37	ubiquitin specific peptidase 37
utp18	UTP18 small subunit (SSU) processome component homolog (yeast) (utp18)
vamp4	vesicle-associated membrane protein 4
vamp5	vesicle-associated membrane protein 5 (vamp5)
vdac3	voltage-dependent anion channel 3
vldlr	very low density lipoprotein receptor
vps45	vacuolar protein sorting 45 homolog (S. cerevisiae)
vps52	vacuolar protein sorting 52 (yeast)
vsg1	vessel-specific 1
vtcn1	v-set domain-containing T-cell activation inhibitor 1-like (LOC100538282)
vtnb	vitronectin b
wars2	tryptophanyl tRNA synthetase 2, mitochondrial
wdr1	WD repeat domain 1
wdr11	WD repeat domain 11
wdr3	WD repeat domain 3
wdr43	WD repeat domain 43
wdtc1	WD and tetratricopeptide repeats 1
wls	wntless homolog (Drosophila)
wrd77	WD repeat domain 77
wu:fa02f10	wu:fa02f10
wu:fa03e10	wu:fa03e10
wu:fa11f12	wu:fa11f12
wu:fa16c05	wu:fa16c05
wu:fa56c09	wu:fa56c09
wu:fa56d06	wu:fa56d06
wu:fa98e11	wu:fa98e11
wu:fb09b12	wu:fb09b12
wu:fb09h07	wu:fb09h07
wu:fb18f06	wu:fb18f06
wu:fb33b12	wu:fb33b12
wu:fb39e08	wu:fb39e08
wu:fb40c06	wu:fb40c06
wu:fb48h07	wu:fb48h07
wu:fb72c11	wu:fb72c11
wu:fb74g08	wu:fb74g08
wu:fb79g11	wu:fb79g11
wu:fb81f11	wu:fb81f11
wu:fb99h12	wu:fb99h12
wu:fc13c09	wu:fc13c09
wu:fc16e03	wu:fc16e03
wu:fc16g06	wu:fc16g06
wu:fc19a02	wu:fc19a02
wu:fc33h04	wu:fc33h04
wu:fc41f02	wu:fc41f02
wu:fc43b08	wu:fc43b08
wu:fc51h09	wu:fc51h09
wu:fc56b07	wu:fc56b07
wu:fc59c03	wu:fc59c03
wu:fc63a07	wu:fc63a07
wu:fc66b10	wu:fc66b10
wu:fc66h12	wu:fc66h12
wu:fc95e01	wu:fc95e01
wu:fd13h03	wu:fd13h03
wu:fd44f01	wu:fd44f01
wu:fd59e12	wu:fd59e12
wu:fe26c10	wu:fe26c10
wu:fe38h02	wu:fe38h02
wu:fe48e11	wu:fe48e11
wu:fi71g09	wu:fi71g09
wu:fj20a04	wu:fj20a04
wu:fj29h11	wu:fj29h11
wu:fj38g12	wu:fj38g12
wu:fj39h09	Wu:fj39h09
wu:fj49b05	wu:fj49b05
wu:fj67g12	wu:fj67g12
wu:fj68b05	wu:fj68b05
wu:fj82b05	wu:fj82b05
wu:fj88f11	wu:fj88f11
wu:fk30a05	wu:fk30a05
wu:fk33d07	wu:fk33d07
wu:fk47b03	wu:fk47b03
wu:fk57h01	wu:fk57h01
wu:fk83a02	wu:fk83a02
wu:fl08f01	wu:fl08f01
wu:fl20f09	wu:fl20f09
wu:fq41a10	wu:fq41a10
xirp1	xin actin-binding repeat containing 1
xrcc5	X-ray repair complementing defective repair in Chinese hamster cells 5
yipf3	Yip1 domain family, member 3
ykt6	YKT6 v-SNARE homolog (S. cerevisiae) (ykt6)
zbtb16	zinc finger and BTB domain containing 16
zbtb7a	zinc finger and BTB domain containing 7a
zbtb8os	zinc finger and BTB domain containing 8 opposite strand (protein archease)
zc3h15	zinc finger CCCH-type containing 15
zc3h18	zinc finger CCCH-type containing 18
zgc:100919	vertebrate transmembrane 4 superfamily-like
zgc:101768	zgc:101768
zgc:113208	LOC550591
zgc:136439	thymidylyltransferase
zgc:162318	zgc:162318
zgc:162600	zgc:162600
zgc:163000	Protein EMI5 homolog
zgc:165666	wu:fj09h01
zgc:174506	zgc:174506
zgc:64072	zgc:64072
zic6	zic family member 6
zmat2	zinc finger, matrin type 2
znf451	zinc finger protein 451
znf631	zinc finger protein 613-like
znf84	zinc finger protein 84-like
znhit1	zinc finger, HIT domain containing 1 (cyclin-G1-binding protein 1) (p18 Hamlet)
znrf2	zinc and ring finger 2
zp2.2	zona pellucida glycoprotein 2.2 (zp2.2)
zp4	zona pellucida sperm-binding protein 4-like
zranb2	zinc finger, RAN-binding domain containing 2
zscan20	zinc finger and SCAN domain containing 20-like

## Sheet: 7 deregulated genes (up-down-)
probeset ID	d.value	p.value	q.value	R.fold	Genename	Description / Validation in silico
Dr.20538.1.A1_at	1.87156	0.00694243	0.0873183	1.1481	adi1	1,2-dihydroxy-3-keto-5-methylthiopentene dioxygenase. Aci-reductone dioxygenase(ARD)
Dr.9210.2.S1_a_at	-2.00516	0.00452456	0.0681734	-1.22973	adi1	acireductone dioxygenase 1 (adi1)
Dr.20769.1.A1_at	1.86591	0.00707946	0.0882806	1.12264	cav1	caveolin 1
Dr.5678.1.S1_s_at	-2.38364	0.00153679	0.0362753	-1.17161	cav1	caveolin 1
Dr.5678.1.S1_at	-1.81877	0.00825062	0.0956648	-1.21383	cav1	caveolin 1
Dr.20173.1.S1_at	2.55964	0.00100916	0.0280605	1.15535	lamp2	lysosomal membrane glycoprotein 2
Dr.4268.1.S1_at	-2.63223	0.000858039	0.025597	-1.23183	lamp2	lysosomal-associated membrane protein 2 (cd68)
Dr.8658.1.A1_at	5.97235	3.84197e-05	0.0152054	1.44185	mphosph8	M-phase phosphoprotein 8
Dr.8835.2.S1_at	3.02822	0.000399565	0.0184595	1.40904	mphosph8	M-phase phosphoprotein 8
Dr.8835.1.A1_at	-1.73724	0.0108151	0.11166	-1.16547	mphosph8	M-phase phosphoprotein 8
Dr.19446.2.S1_a_at	2.5	0.0011654	0.030886	1.28927	pcmt	l-isoaspartyl protein carboxyl methyltransferase
Dr.19446.1.S1_at	2.22878	0.00231799	0.0464097	1.20351	pcmt	l-isoaspartyl protein carboxyl methyltransferase
Dr.372.1.S1_at	-8.4102	1.66485e-05	0.0152054	-1.9639	pcmt	l-isoaspartyl protein carboxyl methyltransferase
Dr.147.1.A1_at	4.27367	0.000120382	0.0152054	1.42998	sepx1a	selenoprotein X, 1a (methionine-R-sulfoxide reductase B1-A)
Dr.24956.1.S1_at	-1.7857	0.00920023	0.102376	-1.27191	sepx1a	selenoprotein X, 1a (methionine-R-sulfoxide reductase B1-A)
Dr.16417.1.A1_at	-3.96671	0.000140232	0.0154003	-1.46393	sepx1a	selenoprotein X, 1a (methionine-R-sulfoxide reductase B1-A)
Dr.13081.1.A1_at	2.28807	0.00196325	0.0418557	1.19083	uchl5	ubiquitin carboxyl-terminal hydrolase CYLD-like
Dr.18343.1.A1_at	1.89505	0.0064417	0.0844652	1.17884	uchl5	ubiquitin carboxyl-terminal hydrolase CYLD-like
Dr.26391.1.A1_at	-3.03569	0.000392521	0.0183359	-1.28698	uchl5	ubiquitin carboxyl-terminal hydrolase L5
Dr.26391.2.S1_at	-2.09913	0.00341807	0.0574665	-1.48158	uchl5	ubiquitin carboxyl-terminal hydrolase L5
