# Supplementary material for: Whole-genome expression profile in zebrafish embryos after chronic exposure to morphine: identification of new genes associated with neuronal function and mu opioid receptor expression
Source: BMC Genomics. 2014 Oct 8;15:874. doi: 10.1186/1471-2164-15-874 (PMC4201762; doi:10.1186/1471-2164-15-874)
Supplement: Supplementary file 3 — Additional file 3: Data file providing the detailed description of Gene Ontology analysis presented in Figure 2 and Table 1 . List of probe-sets and gene names classified for each GO category. (XLSX 70 KB) [file 12864_2014_6556_MOESM3_ESM.xlsx]

## Sheet: Table GO Biol Process expanded 
Category	Term	regulation	Count	%	PValue	Genes	Genes Symbol	Fold Enrichment	Bonferroni	Benjamini	FDR
GOTERM_BP_FAT	GO:0055114~oxidation reduction	↑⁄↓	50	5.35332	3.3695e+10	DR.765.1.A1_AT, DR.180.1.A1_AT, DR.22828.1.A1_AT, DR.23722.1.S1_AT, DR.4938.1.S1_AT, DR.16380.1.A1_AT, DR.23096.1.A1_AT, DR.16130.1.S1_AT, DR.3576.1.A1_AT, DR.9210.2.S1_A_AT, DR.15783.1.S1_AT, DR.16884.1.A1_AT, DR.3932.1.S1_AT, DR.4274.1.A1_AT, DR.7738.1.A1_AT, DR.9860.1.S1_AT, DR.24956.1.S1_AT, DR.147.1.A1_AT, DR.19144.1.A1_AT, DR.6337.1.S1_AT, DR.11722.1.S1_AT, DR.15687.1.S1_X_AT, DR.14829.1.A1…	acox1, adh8b, adi1, akr7a2, aldh18a1, aldh6a1, aldh8a1, asphd2, cp, cycsb, cyp11a1, cyp26a1, cyp26b1, cyp27a1.4, cyp2aa4, d2hgdh, dao.1, decr1, dhcr7, dhfr, dhrs11, dhrs13a.2, dhrs13b, egln3, ero1l, fads2, fmo5, gapdh, gapdhs, gcdhl, glud1b, hadha, hao1, hsd17b10, hsd3b1, hsd3b7, hsdl2, impdh1b, ldhba, loxl2b, mdh1b, msrb3, p4ha1, p4ha2, phyhd1, ptgr1, sepx1a, si:ch73-73d17.3, si:dkey-221h15.1, z…	19.9049	0.00359552	0.00119995	0.005
GOTERM_BP_FAT	GO:0006508~proteolysis	↑⁄↓	37	3.96146	0.049084	DR.1302.1.A1_AT, DR.7352.1.A1_AT, DR.25487.1.A1_AT, DR.12675.1.S1_AT, DR.5599.1.S1_AT, DR.7472.1.A1_AT, DR.20627.1.S1_AT, DR.254.1.A1_AT, DR.8170.1.A1_AT, DR.20935.1.S1_AT, DR.12519.1.S1_AT, DR.25714.1.A1_AT, DR.7957.1.S1_AT, DR.16405.1.S1_AT, DR.15153.2.S1_AT, DR.14004.1.S1_AT, DR.12399.1.S1_AT, DR.25770.4.S1_AT, DR.19652.1.S1_AT, DR.4681.1.A1_AT, DR.7981.1.S1_AT, DR.7212.1.S1_AT, DR.25683.10.S1…	apeh, casp9, cdc34a, cfb, ctsf, ctssb.2, f7, f7i, folh1, heatr3, LOC619255, mmp14b, mst1, mylipa, nae1, napsa, npepl1, plg, psen1, psmb4, psmb5, psmb8, rad23b, sec11a, spcs2, tmprss4a, ttna, ube2d2, uchl3, uchl5, ufm1, usp14, usp37, vsg1	1.3547	1	0.705589	5.51548
GOTERM_BP_FAT	GO:0055114~oxidation reduction	↓	34	0.610413	3.74467e+10	DR.765.1.A1_AT, DR.22828.1.A1_AT, DR.19735.1.S1_AT, DR.10542.1.S1_AT, DR.16380.1.A1_AT, DR.917.1.S1_AT, DR.23096.1.A1_AT, DR.16130.1.S1_AT, DR.2938.1.S1_AT, DR.9210.2.S1_A_AT, DR.9751.1.S1_AT, DR.4274.1.A1_AT, DR.7738.1.A1_AT, DR.9860.1.S1_AT, DR.25685.1.A1_AT, DR.16687.1.S1_AT, DR.24956.1.S1_AT, DR.3647.1.A1_AT, DR.6171.1.A1_AT, DR.3613.1.S1_AT, DR.11722.1.S1_AT, DR.9746.8.S1_AT, DR.880.1.A1_AT,…	adh8b, adi1, akr7a2, aldh18a1, aldh6a1, aldh8a1, asphd2, cp, cycsb, cyp2aa4, dao.1, decr1, dhfr, dhrs13b, fmo5, gapdh, gcdhl, glud1b, hadha, hao1, hsd17b10, hsd3b7, hsdl2, impdh1b, ldhba, loxl2b, mdh1b, msrb3, phyhd1, ptgr1, sepx1a, si:ch73-73d17.3, si:dkey-221h15.1, zgc:163000	2.14501	0.0294409	0.0294409	0.057
GOTERM_BP_FAT	GO:0006508~proteolysis	↓	26	0.0466786	0.035934	DR.25487.1.A1_AT, DR.12675.1.S1_AT, DR.5599.1.S1_AT, DR.7472.1.A1_AT, DR.20627.1.S1_AT, DR.8170.1.A1_AT, DR.12519.1.S1_AT, DR.15153.2.S1_AT, DR.14004.1.S1_AT, DR.25770.4.S1_AT, DR.19652.1.S1_AT, DR.7981.1.S1_AT, DR.7212.1.S1_AT, DR.25683.10.S1_AT, DR.15385.1.S1_AT, DR.23324.1.A1_AT, DR.1565.1.S1_AT, DR.190.1.S1_AT, DR.7993.1.A1_AT, DR.17251.1.A1_AT, DR.26391.2.S1_AT, DR.16889.1.S1_AT, DR.5167.1.A…	apeh, casp9, cdc34a, cfb, ctsf, f7, f7i, heatr3, LOC619255, mmp14b, nae1, npepl1, psmb4, psmb5, rad23b, sec11a,spcs2, tmprss4a, uchl3, uchl5, ufm1, usp14, usp37, vsg1	15.086	1	0.751082	42.968
GOTERM_BP_FAT	GO:0009057~macromolecule catabolic process	↑⁄↓	23	2.46253	0.00337022	DR.7352.1.A1_AT, DR.12675.1.S1_AT, DR.20334.1.S1_AT, DR.20627.1.S1_AT, DR.12519.1.S1_AT, DR.20935.1.S1_AT, DR.21087.1.A1_AT, DR.6897.1.S1_AT, DR.7957.1.S1_AT, DR.1375.1.S1_AT, DR.15153.2.S1_AT, DR.14004.1.S1_AT, DR.7212.1.S1_AT, DR.15385.1.S1_AT, DR.8310.1.S1_AT, DR.7993.1.A1_AT, DR.20010.5.A1_AT, DR.26391.2.S1_AT, DR.1180.1.S1_AT, DR.25360.1.A1_S_AT, DR.16889.1.S1_AT, DR.6105.1.A1_AT, DR.7993.1.…	cdc34a, ctbs, dnase1l3, LOC553461, mccc2, mylipa, nae1, nccrp1, psen1, psmb4, psmb5, psmb8, psmc1a, psmc1b, rad23b, rpl10, ube2d2, uchl3, uchl5, ufm1, usp14, usp37, vsg1	1.94716	0.972917	0.259728	5.23707
GOTERM_BP_FAT	GO:0009057~macromolecule catabolic process	↓	19	3.41113	4.34459e+12	DR.12675.1.S1_AT, DR.15385.1.S1_AT, DR.20334.1.S1_AT, DR.20627.1.S1_AT, DR.7993.1.A1_AT, DR.20010.5.A1_AT, DR.12519.1.S1_AT, DR.26391.2.S1_AT, DR.21087.1.A1_AT, DR.25360.1.A1_S_AT, DR.1180.1.S1_AT, DR.6897.1.S1_AT, DR.16889.1.S1_AT, DR.6105.1.A1_AT, DR.1375.1.S1_AT, DR.15153.2.S1_AT, DR.7993.1.A1_A_AT, DR.14004.1.S1_AT, DR.15153.1.A1_AT, DR.7212.1.S1_AT, DR.9655.1.A1_AT	cdc34a, ctbs, dnase1l3, LOC553461, mccc2, nae1, nccrp1, psmb4, psmb5, psmc1a, psmc1b, rad23b, rpl10, uchl3, uchl5, ufm1, usp14, usp37, vsg1	25.491	0.293034	0.159188	0.664
GOTERM_BP_FAT	GO:0005996~monosaccharide metabolic process	↑⁄↓	18	1.92719	6.84387e+08	DR.23694.1.A1_AT, DR.12809.1.A1_AT, AFFX-DR-GAPDH-3_AT, DR.13097.1.S1_AT, DR.6819.1.A1_AT, DR.23694.1.A1_X_AT, DR.917.1.S1_AT, DR.4724.1.S1_AT, DR.1699.1.A1_AT, DR.7952.1.S1_AT, DR.987.1.S1_AT, DR.19223.1.S2_AT, DR.5214.2.A1_AT, DR.19223.1.S1_AT, DR.18431.1.S1_AT, DR.729.1.S1_AT, DR.7274.1.S1_AT, DR.11244.1.S1_AT, DR.1194.1.S1_AT, DR.26132.1.S1_AT, DR.9860.1.S1_AT	aldocb, eno1, gale, galk2, gapdh, gapdhs, gnpda1, gpia, ldhba, man2b1, mdh1b, pck1, pfkfb1, pfkfb4l, pgam1b, pklr, pkm2a, ppp1r3cb	4.24888	7.31343e+11	7.31343e+11	0.001
GOTERM_BP_FAT	GO:0055114~oxidation reduction	↑	18	4.69974	0.0131389	DR.691.1.S1_AT, DR.180.1.A1_AT, DR.23722.2.A1_AT, DR.147.1.A1_AT, DR.19144.1.A1_AT, DR.23722.1.S1_AT, DR.4938.1.S1_AT, AFFX-DR-GAPDH-3_AT, DR.26483.1.S1_AT, DR.6337.1.S1_AT, DR.18226.1.A1_AT, DR.5757.1.S1_AT, DR.3576.1.A1_AT, DR.15783.1.S1_AT, DR.20538.1.A1_AT, DR.24984.1.S1_AT, DR.9457.1.A1_AT, DR.1194.1.S1_AT, DR.16884.1.A1_AT, DR.3932.1.S1_AT	acox1, adi1, cyp11a1, cyp26a1, cyp26b1, cyp27a1.4, d2hgdh, dhcr7, dhrs11, dhrs13a.2, ero1l, fads2, gapdhs, hsd3b1, p4ha1, p4ha2, sepx1a	18.8732	0.999885	0.635095	18.0382
GOTERM_BP_FAT	GO:0006259~DNA metabolic process	↑⁄↓	16	1.71306	0.0800381	DR.2883.1.A1_AT, DR.2741.1.S1_AT, DR.15268.1.A1_AT, DR.8835.1.A1_AT, DR.17858.1.S1_AT, DR.20334.1.S1_AT, DR.17357.1.A1_AT, DR.20190.1.S1_AT, DR.21087.1.A1_AT, DR.20777.1.S2_AT, DR.15153.2.S1_AT, DR.25496.1.A1_AT, DR.8835.2.S1_AT, DR.3074.1.A1_AT, DR.12498.1.S1_AT, DR.15153.1.A1_AT, DR.23983.1.A1_AT, DR.10281.1.S1_AT, DR.8658.1.A1_AT	dnase1l3, dnmt3b, eepd1, exo1, h2afx, mlf1, mphosph8, nfia, orc4, phr, rad23b, rbb4, rpl10, tk1, top1l, xrcc5	15.8141	1	0.796581	7.35329
GOTERM_BP_FAT	GO:0030163~protein catabolic process	↓	16	0.287253	0.00155135	DR.12675.1.S1_AT, DR.15385.1.S1_AT, DR.20627.1.S1_AT, DR.7993.1.A1_AT, DR.20010.5.A1_AT, DR.12519.1.S1_AT, DR.26391.2.S1_AT, DR.1180.1.S1_AT, DR.25360.1.A1_S_AT, DR.16889.1.S1_AT, DR.6105.1.A1_AT, DR.1375.1.S1_AT, DR.15153.2.S1_AT, DR.7993.1.A1_A_AT, DR.14004.1.S1_AT, DR.15153.1.A1_AT, DR.7212.1.S1_AT, DR.9655.1.A1_AT	cdc34a, LOC553461, nae1, nccrp1, psmb4, psmb5, psmc1a, psmc1b,psmc6, rad23b, uchl3, uchl5, ufm1,usp14, usp37, vsg1	2.53107	0.710309	0.338324	23.5424
GOTERM_BP_FAT	GO:0030163~protein catabolic process	↑⁄↓	16	0.287253	0.00155135	DR.12675.1.S1_AT, DR.15385.1.S1_AT, DR.20627.1.S1_AT, DR.7993.1.A1_AT, DR.20010.5.A1_AT, DR.12519.1.S1_AT, DR.26391.2.S1_AT, DR.1180.1.S1_AT, DR.25360.1.A1_S_AT, DR.16889.1.S1_AT, DR.6105.1.A1_AT, DR.1375.1.S1_AT, DR.15153.2.S1_AT, DR.7993.1.A1_A_AT, DR.14004.1.S1_AT, DR.15153.1.A1_AT, DR.7212.1.S1_AT, DR.9655.1.A1_AT	cdc34a, LOC553461, nae1, nccrp1, psmb4, psmb5, psmc1a, psmc1b,psmc6, rad23b, uchl3, uchl5, ufm1,usp14, usp37, vsg1	2.53107	0.710309	0.338324	23.5424
GOTERM_BP_FAT	GO:0065003~macromolecular complex assembly	↑⁄↓	16	1.71306	0.00319483	DR.4416.3.A1_AT, DR.5462.1.S1_AT, DR.24740.1.A1_AT, DR.17357.1.A1_AT, DR.24246.1.S1_AT, DR.20342.1.S1_AT, DR.4416.1.A1_AT, DR.7506.1.A1_AT, DR.845.1.A1_AT, DR.53.1.S1_AT, DR.11641.1.S1_AT, DR.11866.1.S1_AT, DR.4907.1.S1_AT, DR.610.1.S1_AT, DR.13722.2.A1_AT, DR.4681.1.A1_AT, DR.21754.1.A1_AT	atpaf1, brf1, cse1l, fga, fgb, fgg, gtf2b, gtf2f1, h1fx, h2afx, hsp90a.1, psmg1, sart3, ttna, tuba8l2, tubb5	23.4326	0.967312	0.267269	4.971
GOTERM_BP_FAT	GO:0006091~generation of precursor metabolites and energy	↑⁄↓	15	1.606	0.0120937	DR.12809.1.A1_AT, DR.4938.1.S1_AT, AFFX-DR-GAPDH-3_AT, DR.26483.1.S1_AT, DR.9746.8.S1_AT, DR.917.1.S1_AT, DR.6819.1.A1_AT, DR.4724.1.S1_AT, DR.7952.1.S1_AT, DR.1699.1.A1_AT, DR.19223.1.S2_AT, DR.19223.1.S1_AT, DR.729.1.S1_AT, DR.11244.1.S1_AT, DR.1194.1.S1_AT, DR.8010.1.S1_AT, DR.9860.1.S1_AT	aldocb, cycsb, eno1, ero1l, fads2, gapdh, gapdhs, gpia, ldhba, mdh1b,pgam1b, pklr, pkm2a, ppp1r3cb, zgc:163000	2.09002	0.999998	0.405645	1.7624
GOTERM_BP_FAT	GO:0042592~homeostatic process	↑⁄↓	15	1.606	0.0252355	DR.16120.1.S1_AT, DR.7379.1.A1_AT, DR.9155.1.S1_AT, DR.26443.1.S1_AT, DR.20789.1.A1_AT, DR.12425.5.S1_A_AT, DR.1385.1.A1_AT, DR.10405.1.S1_AT, DR.1889.1.S1_AT, DR.10719.1.S1_AT, DR.1889.2.A1_A_AT, DR.10624.2.S1_A_AT, DR.12425.5.S1_AT, DR.888.1.S1_AT, DR.25425.1.A1_AT, DR.21412.1.A1_AT	atp1a1, atp1a1a.4, ca2, erbb2, fth1, LOC100006523, nsfa, prdx1, prdx5, ptgesl, sdf2, sepw2b, tfa, tmx1, ubac1	19.0483	1	0.512774	3.34532
COG_ONTOLOGY	Posttranslational modification, protein turnover, chaperones	↑⁄↓	13	1.39	0.00541558	DR.26514.1.A1_AT, DR.16120.1.S1_AT, DR.4465.1.A1_AT, DR.2594.1.A1_AT, DR.22633.1.S1_AT, DR.12378.1.S1_AT, DR.3510.1.A1_AT, DR.20627.1.S1_AT, DR.20010.5.A1_AT, DR.25360.1.A1_S_AT, DR.23797.1.S1_AT, DR.1889.1.S1_AT, DR.1375.1.S1_AT, DR.1889.2.A1_A_AT, DR.26346.1.A1_AT	ahsa1l, hdac6, hspb1, nfs1, psmb5, psmc1a, psmc1b, psmc6, psmd11a, psmd11b, ptgesl, tfa, wu:fj29h11	2.43554	0.126946	0.0656262	4.31008
GOTERM_BP_FAT	GO:0006259~DNA metabolic process	↓	12	0.21544	0.0536151	DR.2883.1.A1_AT, DR.2741.1.S1_AT, DR.17858.1.S1_AT, DR.8835.1.A1_AT, DR.17357.1.A1_AT, DR.20334.1.S1_AT, DR.20190.1.S1_AT, DR.21087.1.A1_AT, DR.20777.1.S2_AT, DR.15153.2.S1_AT, DR.15153.1.A1_AT, DR.23983.1.A1_AT, DR.10281.1.S1_AT	dnase1l3, dnmt3b, exo1, h2afx, mphosph8, orc4, phr, rad23b, rbb4, rpl10, tk1, xrcc5	18.796	1	0.82778	0.05707
GOTERM_BP_FAT	GO:0006461~protein complex assembly	↑⁄↓	12	1.2848	0.00521666	DR.4416.3.A1_AT, DR.5462.1.S1_AT, DR.24740.1.A1_AT, DR.20342.1.S1_AT, DR.4416.1.A1_AT, DR.845.1.A1_AT, DR.7506.1.A1_AT, DR.11641.1.S1_AT, DR.53.1.S1_AT, DR.11866.1.S1_AT, DR.4907.1.S1_AT, DR.610.1.S1_AT, DR.13722.2.A1_AT	atpaf1, brf1, cse1l, fga, fgb, fgg, gtf2b, gtf2f1, hsp90a.1, psmg1, tuba8l2, tubb5	26.4582	0.996269	0.280281	7.99618
COG_ONTOLOGY	Posttranslational modification, protein turnover, chaperones	↓	12	0.21544	1.88621e+12	DR.26514.1.A1_AT, DR.4465.1.A1_AT, DR.16120.1.S1_AT, DR.2594.1.A1_AT, DR.22633.1.S1_AT, DR.3510.1.A1_AT, DR.20627.1.S1_AT, DR.20010.5.A1_AT, DR.25360.1.A1_S_AT, DR.23797.1.S1_AT, DR.1889.1.S1_AT, DR.1375.1.S1_AT, DR.1889.2.A1_A_AT, DR.26346.1.A1_AT	ahsa1l, hdac6, nfs1, psmb5, psmc1a, psmc1b, psmc6, psmd11a, psmd11b, ptgesl, tfa, wu:fj29h11	37.6061	0.00320172	0.00320172	0.136
GOTERM_BP_FAT	GO:0005996~monosaccharide metabolic process	↑	11	2.87206	3.75075e+09	DR.23694.1.A1_AT, DR.12809.1.A1_AT, DR.13097.1.S1_AT, AFFX-DR-GAPDH-3_AT, DR.6819.1.A1_AT, DR.23694.1.A1_X_AT, DR.4724.1.S1_AT, DR.7952.1.S1_AT, DR.5214.2.A1_AT, DR.19223.1.S2_AT, DR.19223.1.S1_AT, DR.11244.1.S1_AT, DR.7274.1.S1_AT, DR.1194.1.S1_AT	aldocb,eno1, galk2, gapdhs, gpia, man2b1, pfkfb1, pfkfb4l, pgam1b, pkm2a,ppp1r3cb,	6.83877	0.00256971	0.00128568	0.005
GOTERM_BP_FAT	GO:0006508~proteolysis	↑	10				ctssb.2, folh1, mst1, mylipa, napsa, plg, psen1, psmb8, ttna, ube2d2
GOTERM_BP_FAT	GO:0042592~homeostatic process	↓	10	1.79533	0.0596728	DR.10405.1.S1_AT, DR.1385.1.A1_AT, DR.16120.1.S1_AT, DR.1889.1.S1_AT, DR.10624.2.S1_A_AT, DR.1889.2.A1_A_AT, DR.25425.1.A1_AT, DR.7379.1.A1_AT, DR.9155.1.S1_AT, DR.26443.1.S1_AT, DR.20789.1.A1_AT	ca2, erbb2, nsfa, prdx1, prdx5, ptgesl ,sdf2, sepw2b tfa, ubac1	20.1244	1	0.837727	6.10985
GOTERM_BP_FAT	GO:0006091~generation of precursor metabolites and energy	↑	9	2.34987	0.005608	DR.7952.1.S1_AT, DR.19223.1.S2_AT, DR.19223.1.S1_AT, DR.12809.1.A1_AT, DR.4938.1.S1_AT, AFFX-DR-GAPDH-3_AT, DR.26483.1.S1_AT, DR.11244.1.S1_AT, DR.6819.1.A1_AT, DR.1194.1.S1_AT, DR.4724.1.S1_AT	aldocb, eno1, ero1l, fads2, gapdhs, gpia, pgam1b, pkm2a, ppp1r3cb	33.0282	0.978888	0.423702	8.11025
GOTERM_BP_FAT	GO:0009611~response to wounding	↑⁄↓	9	0.963597	0.0101169	DR.822.1.S3_AT, DR.5462.1.S1_AT, DR.4907.1.S1_AT, DR.1565.1.S1_AT, DR.190.1.S1_AT, DRAFFX.1.27.S1_AT, DR.19652.1.S1_AT, DR.3645.1.S1_AT, DR.845.1.A1_AT	cfb, cxcl12a,f7, f7i,fga ,fgb, fgg, plg, tfpia	2.96029	0.999981	0.389877	0.14958
GOTERM_BP_FAT	GO:0065003~macromolecular complex assembly	↓	9	0.16158	0.0654033	DR.53.1.S1_AT, DR.4416.3.A1_AT, DR.11866.1.S1_AT, DR.5462.1.S1_AT, DR.4907.1.S1_AT, DR.24740.1.A1_AT, DR.17357.1.A1_AT, DR.13722.2.A1_AT, DR.4416.1.A1_AT, DR.845.1.A1_AT	atpaf1, cse1l, fga, fgb, fgg, gtf2b, h2afx, psmg1, tubb5	2.08883	1	0.814885	6.45816
COG_ONTOLOGY	Lipid metabolism	↑⁄↓	9	0.963597	0.00454323	DR.25406.1.A1_AT, DR.14829.1.A1_AT, DR.20398.1.A1_X_AT, DR.22246.1.A1_AT, DR.3466.1.A1_AT, DR.20398.1.A1_AT, DR.2045.1.A1_AT, DR.25098.1.S1_AT, DR.4875.1.A1_AT, DR.20010.6.A1_AT	acsl1, acsl5, bem46, ces2, gcdhl, hadh, lpcat4, mccc2, si:ch211-93f2.1	33.2609	0.107599	0.107599	3.62701
GOTERM_CC_FAT	GO:0000502~proteasome complex	↓	8	0.143627	5.1106e+11	DR.1375.1.S1_AT, DR.10290.1.A1_AT, DR.15385.1.S1_AT, DR.5581.1.S1_AT, DR.20627.1.S1_AT, DR.20010.5.A1_AT, DR.25360.1.A1_S_AT, DR.23797.1.S1_AT	psmb4, psmb5, psmc1a,psmc1b, psmc6,psmd10, psmd11b, psmd4b	5.48015	0.0818265	0.0818265	0.619
GOTERM_CC_FAT	GO:0000502~proteasome complex	↑⁄↓	8	0.143627	5.1106e+11	DR.1375.1.S1_AT, DR.10290.1.A1_AT, DR.15385.1.S1_AT, DR.5581.1.S1_AT, DR.20627.1.S1_AT, DR.20010.5.A1_AT, DR.25360.1.A1_S_AT, DR.23797.1.S1_AT	psmb4, psmb5, psmc1a,psmc1b, psmc6,psmd10, psmd11b, psmd4b	5.48015	0.0818265	0.0818265	0.619
GOTERM_BP_FAT	GO:0006461~protein complex assembly	↓	8	0.143627	0.0235857	DR.53.1.S1_AT, DR.4416.3.A1_AT, DR.11866.1.S1_AT, DR.5462.1.S1_AT, DR.4907.1.S1_AT, DR.24740.1.A1_AT, DR.13722.2.A1_AT, DR.4416.1.A1_AT, DR.845.1.A1_AT	atpaf1, cse1l, fga, fgb, fgg, gtf2b, psmg1, tubb5	27.9531	1	0.743466	3.06677
GOTERM_BP_FAT	GO:0005996~monosaccharide metabolic process	↓	7	1.25673	0.0498193	DR.1699.1.A1_AT, DR.987.1.S1_AT, DR.18431.1.S1_AT, DR.729.1.S1_AT, DR.917.1.S1_AT, DR.26132.1.S1_AT, DR.9860.1.S1_AT	gale, gapdh, gnpda1, ldhba, mdh1b, pck1, pklr	26.1854	1	0.817166	5.43505
GOTERM_BP_FAT	GO:0007596~blood coagulation	↑⁄↓	7	0.749465	7.10622e+11	DR.5462.1.S1_AT, DR.4907.1.S1_AT, DR.1565.1.S1_AT, DRAFFX.1.27.S1_AT, DR.19652.1.S1_AT, DR.3645.1.S1_AT, DR.845.1.A1_AT	f7, f7i, fga, fgb, fgg	6.10649	0.532298	0.118962	11.2632
GOTERM_BP_FAT	GO:0043065~positive regulation of apoptosis	↑⁄↓	7	0.749465	0.0103631	DR.15882.1.A1_AT, DR.24320.1.S1_AT, DR.18420.1.S1_AT, DRAFFX.1.39.S1_AT, DR.16035.1.S1_AT, DR.10281.1.S1_AT, DR.26003.1.A1_AT	bbc3,bnip4, casp9, chek1, diablo, hdr, xrcc5	36.9603	0.999985	0.383793	15.2943
GOTERM_BP_FAT	GO:0065003~macromolecular complex assembly	↑	7	1.82768	0.0439382	DR.11641.1.S1_AT, DR.610.1.S1_AT, DR.24246.1.S1_AT, DR.20342.1.S1_AT, DR.21754.1.A1_AT, DR.4681.1.A1_AT, DR.7506.1.A1_AT	brf1, gtf2f1, h1fx, hsp90a.1, sart3, ttna, tuba8l2	2.70011	1	0.871897	4.91241
GOTERM_BP_FAT	GO:0006091~generation of precursor metabolites and energy	↓	6				cycsb, gapdh, ldhba, mdh1b, pklr, zgc:163000
GOTERM_BP_FAT	GO:0009611~response to wounding	↓	6	1.0772	0.0415167	DR.5462.1.S1_AT, DR.4907.1.S1_AT, DR.1565.1.S1_AT, DR.190.1.S1_AT, DR.19652.1.S1_AT, DR.845.1.A1_AT	cfb, f7, f7i, fga, fgb, fgg	3.12754	1	0.785206	47.8307
GOTERM_BP_FAT	GO:0055002~striated muscle cell development	↑⁄↓	6	0.642398	0.0604692	DR.822.1.S3_AT, DR.14260.1.S1_A_AT, DR.610.1.S1_AT, DR.642.1.S1_AT, DR.8379.1.S1_AT, DR.4681.1.A1_AT	cmlc1, cxcl12a, hsp90a.1, myl7, tnnt2a, ttna	2.79965	1	0.743541	6.29863
GOTERM_BP_FAT	GO:0006259~DNA metabolic process	↑	5				eepd1, mlf1, mphosph8, nfia, top1l
GOTERM_BP_FAT	GO:0006364~rRNA processing	↓	5	0.897666	0.0208125	DR.15765.1.A1_A_AT, DR.2885.1.S1_AT, DR.2528.1.S1_X_AT, DR.2528.1.S1_A_AT, DR.6289.1.S1_AT, DR.25683.10.S1_AT	ftsj1, pop4, rbfa, wdr3	46.7597	1	0.78255	27.5837
GOTERM_BP_FAT	GO:0006364~rRNA processing	↑⁄↓	5	0.535332	0.086227	DR.15765.1.A1_A_AT, DR.2885.1.S1_AT, DR.2528.1.S1_X_AT, DR.2528.1.S1_A_AT, DR.6289.1.S1_AT, DR.25683.10.S1_AT	ftsj1, pop4, rbfa, wdr3	29.5061	1	0.804816	0.762318
GOTERM_BP_FAT	GO:0007219~Notch signaling pathway	↑⁄↓	5	0.535332	0.0721443	DR.5372.7.A1_X_AT, DR.8310.1.S1_AT, DR.16183.1.S1_AT, DR.5372.9.S1_S_AT, DR.5372.7.A1_AT, DR.574.1.S1_AT, DR.9655.1.A1_AT, DR.20386.1.S1_AT	dlb, dlc, her4.2, her4.2/3, psen1, vsg1	3.13503	1	0.772892	0.696728
GOTERM_BP_FAT	GO:0007596~blood coagulation	↓	5	0.897666	0.00519351	DR.5462.1.S1_AT, DR.4907.1.S1_AT, DR.1565.1.S1_AT, DR.19652.1.S1_AT, DR.845.1.A1_AT	f7, f7i, fga, fgb, fgg	6.91231	0.984318	0.564405	7.67931
GOTERM_BP_FAT	GO:0042592~homeostatic process	↑	5				atp1a1, atp1a1a.4, fth1, LOC100006523, tmx1
GOTERM_CC_FAT	GO:0045111~intermediate filament cytoskeleton	↓	5	0.897666	0.0426844	DR.2377.2.S1_AT, DR.1361.1.S1_AT, DR.5531.1.S1_A_AT, DR.890.1.S1_AT, DR.264.1.S1_AT, DR.2377.1.A1_AT	inab, krt18,krt23, LOC768289	3.72954	0.999314	0.838173	4.11739
GOTERM_CC_FAT	GO:0045111~intermediate filament cytoskeleton	↑⁄↓	5	0.897666	0.0426844	DR.2377.2.S1_AT, DR.1361.1.S1_AT, DR.5531.1.S1_A_AT, DR.890.1.S1_AT, DR.264.1.S1_AT, DR.2377.1.A1_AT	cyp27a1.4, inab, krt18,krt23, LOC768289	3.72954	0.999314	0.838173	4.11739
COG_ONTOLOGY	Lipid metabolism	↓	5	0.897666	0.0721742	DR.14829.1.A1_AT, DR.22246.1.A1_AT, DR.3466.1.A1_AT, DR.2045.1.A1_AT, DR.20010.6.A1_AT	bem46, gcdhl, hadh, lpcat4, mccc2	3.09091	0.720147	0.345902	4.18647
COG_ONTOLOGY	Secondary metabolites biosynthesis, transport, and catabolism	↑⁄↓	5	1.30548	0.0435264	DR.180.1.A1_AT, DR.5757.1.S1_AT, DR.23722.2.A1_AT, DR.23722.1.S1_AT, DR.6337.1.S1_AT, DR.1603.1.A1_X_AT, DR.1603.1.A1_AT	cyp11a1, cyp26a1, cyp26b1, cyp27a1.4, cyp51	3.60651	0.530711	0.530711	2.7546
COG_ONTOLOGY	Secondary metabolites biosynthesis, transport, and catabolism	↑	5	1.30548	0.0435264	DR.180.1.A1_AT, DR.5757.1.S1_AT, DR.23722.2.A1_AT, DR.23722.1.S1_AT, DR.6337.1.S1_AT, DR.1603.1.A1_X_AT, DR.1603.1.A1_AT	cyp11a1, cyp26a1, cyp26b1, cyp27a1.4, cyp51	3.60651	0.530711	0.530711	2.7546
GOTERM_BP_FAT	GO:0006461~protein complex assembly	↑	4				brf1, gtf2f1, hsp90a.1, tuba8l2
GOTERM_BP_FAT	GO:0009057~macromolecule catabolic process	↑	4				mylipa, psen1, psmb8, ube2d2
GOTERM_BP_FAT	GO:0009069~serine family amino acid metabolic process	↑⁄↓	4	0.428266	0.0653774	DR.26514.1.A1_AT, DR.6285.1.S1_AT, DR.9737.1.S1_AT, DR.11722.1.S1_AT	dhfr, gcshb, nfs1, shmt1	4.22404	1	0.764384	0.6595
GOTERM_BP_FAT	GO:0016485~protein processing	↑⁄↓	4	0.428266	0.0355027	DR.5599.1.S1_AT, DR.8310.1.S1_AT, DR.7472.1.A1_AT, DR.190.1.S1_AT	cfb, psen1, sec11a,spcs2	5.35045	1	0.619421	4.37851
GOTERM_BP_FAT	GO:0043065~positive regulation of apoptosis	↓	4				casp9, chek1, hdr, xrcc5
COG_ONTOLOGY	Lipid metabolism	↑	4	1.04439	0.0872948	DR.25406.1.A1_AT, DR.20398.1.A1_X_AT, DR.20398.1.A1_AT, DR.25098.1.S1_AT, DR.4875.1.A1_AT	acsl1, acsl5, ces2, si:ch211-93f2.1	3.67568	0.78835	0.539945	4.83854
GOTERM_BP_FAT	GO:0007219~Notch signaling pathway	↓	3				dlb, her4.2, her4.2/3, vsg1
GOTERM_BP_FAT	GO:0009611~response to wounding	↑	3				cxcl12a, plg, tfpia
GOTERM_BP_FAT	GO:0016485~protein processing	↓	3	0.5386	0.0784641	DR.5599.1.S1_AT, DR.7472.1.A1_AT, DR.190.1.S1_AT	cfb, sec11a,spcs2	6.35932	1	0.861375	7.14608
GOTERM_BP_FAT	GO:0043065~positive regulation of apoptosis	↑	3				bbc3,bnip4, diablo
GOTERM_BP_FAT	GO:0055002~striated muscle cell development	↓	3				cmlc1, myl7, tnnt2a
GOTERM_BP_FAT	GO:0055002~striated muscle cell development	↑	3				cxcl12a, hsp90a.1, ttna
GOTERM_BP_FAT	GO:0007219~Notch signaling pathway	↑	2				dlc, psen1
GOTERM_BP_FAT	GO:0007596~blood coagulation	↑	2				plg, tfpia
GOTERM_BP_FAT	GO:0009069~serine family amino acid metabolic process	↓	2				dhfr, nfs1
GOTERM_BP_FAT	GO:0009069~serine family amino acid metabolic process	↑	2				gcshb,shmt1
GOTERM_BP_FAT	GO:0016485~protein processing	↑	1				psen1
GOTERM_CC_FAT	GO:0045111~intermediate filament cytoskeleton	↑	1				cyp27a1.4
COG_ONTOLOGY	Posttranslational modification, protein turnover, chaperones	↑	1				hspb1

## Sheet: Several types of GO Biol Proc
GO:0055114~oxidation reduction
probeset ID	R.fold	Genename	Description / Validation in silico
DR.3576.1.A1_AT	1.74107	acox1	acyl-Coenzyme A oxidase 1, palmitoyl
DR.147.1.A1_AT	1.42998	sepx1a	selenoprotein X, 1a (methionine-R-sulfoxide reductase B1-A)
DR.1194.1.S1_AT	1.39088	gapdhs	glyceraldehyde-3-phosphate dehydrogenase, spermatogenic
DR.16884.1.A1_AT	1.3807	d2hgdh	D-2-hydroxyglutarate dehydrogenase
DR.6337.1.S1_AT	1.35048	cyp11a1	cytochrome P450, subfamily XIA, polypeptide 1
DR.23722.1.S1_AT	1.34654	cyp27a1.4	cytochrome P450, family 27, subfamily A, polypeptide 1, gene 4 (cyp27a1.4)
AFFX-DR-GAPDH-3_AT	1.34284	gapdhs	glyceraldehyde-3-phosphate dehydrogenase, spermatogenic
DR.180.1.A1_AT	1.32167	cyp26b1	cytochrome P450, family 26, subfamily b, polypeptide 1
DR.691.1.S1_AT	1.26758	dhrs13a.2	dehydrogenase/reductase (SDR family) member 13a.2 (dhrs13a.2)
DR.4938.1.S1_AT	1.24617	fads2	fatty acid desaturase 2
DR.15783.1.S1_AT	1.23625	dhrs11	dehydrogenase/reductase (SDR family) member 11
DR.26483.1.S1_AT	1.22976	ero1l	Endoplasmic oxidoreductin-1-like protein
DR.5757.1.S1_AT	1.22162	cyp26a1	cytochrome P450, subfamily XXVIA, polypeptide 1
DR.24984.1.S1_AT	1.1911	hsd3b1	hydroxy-delta-5-steroid dehydrogenase, 3 beta- and steroid delta-isomerase 1
DR.23722.2.A1_AT	1.18436	cyp27a1.4	cytochrome P450, family 27, subfamily A, polypeptide 1, gene 4 (cyp27a1.4)
DR.9457.1.A1_AT	1.16622	egln3	egl nine homolog 3 (C. elegans)
DR.18226.1.A1_AT	1.15817	dhcr7	7-dehydrocholesterol reductase
DR.19144.1.A1_AT	1.15686	p4ha2	procollagen-proline, 2-oxoglutarate 4-dioxygenase (proline 4-hydroxylase), alpha polypeptide 2
DR.3932.1.S1_AT	1.1496	p4ha1	procollagen-proline, 2-oxoglutarate 4-dioxygenase (proline 4-hydroxylase), alpha polypeptide I
DR.20538.1.A1_AT	1.1481	adi1	1,2-dihydroxy-3-keto-5-methylthiopentene dioxygenase. Aci-reductone dioxygenase(ARD)
DR.9746.8.S1_AT	-1.09423	cycsb	cytochrome c, somatic b (cycsb)
DR.729.1.S1_AT	-1.1527	ldhba	lactate dehydrogenase Ba
DR.3647.1.A1_AT	-1.15433	hsdl2	hydroxysteroid dehydrogenase like 2
DR.917.1.S1_AT	-1.16201	gapdh	glyceraldehyde-3-phosphate dehydrogenase
DR.14829.1.A1_AT	-1.16772	gcdhl	glutaryl-Coenzyme A dehydrogenase, like
DR.23096.1.A1_AT	-1.16813	loxl2b	lysyl oxidase-like 2b
DR.16130.1.S1_AT	-1.17157	adh8b	alcohol dehydrogenase 8b
DR.15687.1.S1_X_AT	-1.17656	decr1	2,4-dienoyl CoA reductase 1, mitochondrial
DR.8010.1.S1_AT	-1.17742	zgc:163000	Protein EMI5 homolog
DR.3730.1.A1_AT	-1.17874	msrb3	methionine sulfoxide reductase B3
DR.2938.1.S1_AT	-1.18582	glud1b	glutamate dehydrogenase 1b
DR.10542.1.S1_AT	-1.1943	hsd3b7	hydroxy-delta-5-steroid dehydrogenase, 3 beta- and steroid delta-isomerase
DR.9751.1.S1_AT	-1.1948	fmo5	flavin containing monooxygenase 5
DR.22828.1.A1_AT	-1.19644	hsd17b10	hydroxysteroid (17-beta) dehydrogenase 10
DR.4274.1.A1_AT	-1.20825	akr7a2	aldo-keto reductase family 7, member A2 (aflatoxin aldehyde reductase)
DR.7336.1.A1_AT	-1.2107	aldh6a1	aldehyde dehydrogenase 6A1
DR.9210.2.S1_A_AT	-1.22973	adi1	acireductone dioxygenase 1 (adi1)
DR.7551.1.S1_AT	-1.23311	si:ch73-73d17.3	si:ch73-73d17.3
DR.765.1.A1_AT	-1.23471	hadha	hydroxyacyl-Coenzyme A dehydrogenase/3-ketoacyl-Coenzyme A thiolase/enoyl-Coenzyme A hydratase, alpha subunit
DR.25685.1.A1_AT	-1.23645	impdh1b	inosine 5'-phosphate dehydrogenase 1b
DR.2132.1.A1_AT	-1.23845	hao1	hydroxyacid oxidase (glycolate oxidase) 1
DR.6171.1.A1_AT	-1.25951	asphd2	aspartate beta-hydroxylase domain containing 2
DR.24956.1.S1_AT	-1.27191	sepx1a	selenoprotein X, 1a (methionine-R-sulfoxide reductase B1-A)
DR.14650.1.A1_AT	-1.27991	si:dkey-221h15.1	si:dkey-221h15.1
DRAFFX.2.51.S1_AT	-1.30543	cyp2aa4	cytochrome P450, family 2, subfamily AA, polypeptide 4 (cyp2aa4)
DR.16687.2.A1_AT	-1.30861	dhrs13b	dehydrogenase/reductase (SDR family) member 13b (dhrs13b)
DR.3613.1.S1_AT	-1.3248	cp	ceruloplasmin
DR.11722.1.S1_AT	-1.33487	dhfr	dihydrofolate reductase
DR.16687.1.S1_AT	-1.37549	dhrs13b	dehydrogenase/reductase (SDR family) member 13b (dhrs13b)
DR.880.1.A1_AT	-1.41992	ptgr1	prostaglandin reductase 1 (leukotriene B4 12-hydroxydehydrogenase)
DR.16417.1.A1_AT	-1.46393	sepx1a	selenoprotein X, 1a (methionine-R-sulfoxide reductase B1-A)
DR.7738.1.A1_AT	-1.49204	aldh18a1	aldehyde dehydrogenase 18 family, member A1
DR.19735.1.S1_AT	-1.55563	phyhd1	phytanoyl-CoA dioxygenase domain containing 1
DR.9860.1.S1_AT	-1.79239	mdh1b	malate dehydrogenase 1b, NAD (soluble)
DR.3663.1.A1_AT	-1.94347	dao.1	D-amino-acid oxidase 1
DR.16380.1.A1_AT	-2.85079	aldh8a1	aldehyde dehydrogenase 8 family, member A1
GO:0006508~proteolysis
probeset ID	R.fold	Genename	Description / Validation in silico
DR.7352.1.A1_AT,	1.50088	ube2d2	ubiquitin-conjugating enzyme E2D 2 (UBC4/5 homolog, yeast)
DR.25714.1.A1_AT,	1.29317	ctssb.2	cathepsin S, b.2
DR.254.1.A1_AT,	1.29153	NA	NA
DR.3645.1.S1_AT,	1.25862	plg	plasminogen
DR.4681.1.A1_AT,	1.2206	ttna	titin a
DR.1302.1.A1_AT,	1.22017	napsa	napsin A aspartic peptidase
DR.16405.1.S1_AT,	1.19484	folh1	folate hydrolase (prostate-specific membrane antigen) 1
DR.20935.1.S1_AT,	1.18793	mylipa	E3 ubiquitin-protein ligase MYLIP-A (Myosin regulatory light chain-interacting protein A)
DR.8310.1.S1_AT,	1.14441	psen1	presenilin 1
DR.12399.1.S1_AT,	1.14355	mst1	macrophage stimulating 1 (hepatocyte growth factor-like)
DR.7957.1.S1_AT,	1.12231	psmb8	proteasome (prosome, macropain) subunit, beta type, 8
DR.7981.1.S1_AT,	-1.13724	apeh	acylpeptide hydrolase (apeh)
DR.16889.1.S1_AT,	-1.13779	uchl3	ubiquitin carboxyl-terminal esterase L3 (ubiquitin thiolesterase)
DR.15385.1.S1_AT,	-1.14315	psmb4	proteasome (prosome, macropain) subunit, beta type, 4
DR.190.1.S1_AT,	-1.14999	cfb	complement factor B
DR.25487.1.A1_AT,	-1.15476	npepl1	aminopeptidase-like 1
DR.23324.1.A1_AT,	-1.15515	mmp14b	matrix metalloproteinase 14b (membrane-inserted)
DR.16035.1.S1_AT,	-1.16648	casp9	caspase 9, apoptosis-related cysteine protease
DR.12675.1.S1_AT,	-1.17838	usp14	ubiquitin specific protease 14 (tRNA-guanine transglycosylase)
DR.7472.1.A1_AT,	-1.18311	sec11a	SEC11 homolog A (S. cerevisiae)
DR.8170.1.A1_AT,	-1.18373	ctsf	cathepsin F
DR.14004.1.S1_AT,	-1.18746	cdc34a	cell division cycle 34 homolog (S. cerevisiae) a
DR.7212.1.S1_AT,	-1.19127	nae1	nedd8 activating enzyme E1 subunit 1 (Amyloid protein-binding protein 1)(APP-BP1)
DR.12519.1.S1_AT,	-1.19462	ufm1	ubiquitin-fold modifier 1
DR.7993.1.A1_A_AT,	-1.22012	usp37	ubiquitin specific peptidase 37
DR.20627.1.S1_AT,	-1.2228	psmb5	proteasome (prosome, macropain) subunit, beta type, 5
DR.7993.1.A1_AT,	-1.22444	usp37	ubiquitin specific peptidase 37
DR.4330.1.A1_AT,	-1.22553	heatr3	HEAT repeat containing 3
DR.5167.1.A1_AT,	-1.23832	LOC619255	zgc:114181
DR.25770.4.S1_AT,	-1.26118	NA	NA
DR.19652.1.S1_AT,	-1.28129	f7i	coagulation factor VIIi
DR.25683.10.S1_AT,	-1.28301	NA	NA
DR.17251.1.A1_AT,	-1.29288	tmprss4a	transmembrane protease, serine 4a
DR.1565.1.S1_AT,	-1.31855	f7	coagulation factor VII
DR.9655.1.A1_AT	-1.33518	vsg1	vessel-specific 1
DR.15153.1.A1_AT,	-1.3601	rad23b	RAD23 homolog B (S. cerevisiae)
DR.5599.1.S1_AT,	-1.36927	spcs2	signal peptidase complex subunit 2 homolog (S. cerevisiae)
DR.26391.2.S1_AT,	-1.48158	uchl5	ubiquitin carboxyl-terminal hydrolase L5
DR.15153.2.S1_AT,	-1.74512	rad23b	RAD23 homolog B (S. cerevisiae)
GO:0009057~macromolecule catabolic process
probeset ID	R.fold	Genename	Description / Validation in silico
DR.7352.1.A1_AT,	1.50088	ube2d2	ubiquitin-conjugating enzyme E2D 2 (UBC4/5 homolog, yeast)
DR.20935.1.S1_AT,	1.18793	mylipa	E3 ubiquitin-protein ligase MYLIP-A (Myosin regulatory light chain-interacting protein A)
DR.8310.1.S1_AT,	1.14441	psen1	presenilin 1
DR.7957.1.S1_AT,	1.12231	psmb8	proteasome (prosome, macropain) subunit, beta type, 8
DR.20010.5.A1_AT,	-1.12729	mccc2	methylcrotonoyl-Coenzyme A carboxylase 2 (beta)
DR.16889.1.S1_AT,	-1.13779	uchl3	ubiquitin carboxyl-terminal esterase L3 (ubiquitin thiolesterase)
DR.1375.1.S1_AT,	-1.14258	psmc1a	proteasome (prosome, macropain) 26S subunit, ATPase, 1a
DR.15385.1.S1_AT,	-1.14315	psmb4	proteasome (prosome, macropain) subunit, beta type, 4
DR.1180.1.S1_AT,	-1.16914	nccrp1	nonspecific cytotoxic cell receptor protein 1
DR.12675.1.S1_AT,	-1.17838	usp14	ubiquitin specific protease 14 (tRNA-guanine transglycosylase)
DR.25360.1.A1_S_AT,	-1.18388	psmc1b	proteasome (prosome, macropain) 26S subunit, ATPase, 1b
DR.14004.1.S1_AT,	-1.18746	cdc34a	cell division cycle 34 homolog (S. cerevisiae) a
DR.7212.1.S1_AT,	-1.19127	nae1	nedd8 activating enzyme E1 subunit 1 (Amyloid protein-binding protein 1)(APP-BP1)
DR.12519.1.S1_AT,	-1.19462	ufm1	ubiquitin-fold modifier 1
DR.20334.1.S1_AT,	-1.19827	dnase1l3	deoxyribonuclease I-like 3
DR.7993.1.A1_A_AT,	-1.22012	usp37	ubiquitin specific peptidase 37
DR.20627.1.S1_AT,	-1.2228	psmb5	proteasome (prosome, macropain) subunit, beta type, 5
DR.7993.1.A1_AT,	-1.22444	usp37	ubiquitin specific peptidase 37
DR.21087.1.A1_AT,	-1.28529	rpl10	ribosomal protein L10
DR.6105.1.A1_AT,	-1.30746	LOC553461	si:dkey-147f3.4
DR.6897.1.S1_AT,	-1.32066	ctbs	chitobiase, di-N-acetyl-
DR.9655.1.A1_AT	-1.33518	vsg1	vessel-specific 1
DR.15153.1.A1_AT,	-1.3601	rad23b	RAD23 homolog B (S. cerevisiae)
DR.26391.2.S1_AT,	-1.48158	uchl5	ubiquitin carboxyl-terminal hydrolase L5
DR.15153.2.S1_AT,	-1.74512	rad23b	RAD23 homolog B (S. cerevisiae)
GO:0005996~monosaccharide metabolic process
probeset ID	R.fold	Genename	Description / Validation in silico
DR.19223.1.S2_AT	1.4915	aldocb	aldolase C, fructose-bisphosphate, b
DR.1194.1.S1_AT	1.39088	gapdhs	glyceraldehyde-3-phosphate dehydrogenase, spermatogenic
DR.23694.1.A1_X_AT	1.35326	galk2	galactokinase 2
AFFX-DR-GAPDH-3_AT	1.34284	gapdhs	glyceraldehyde-3-phosphate dehydrogenase, spermatogenic
DR.23694.1.A1_AT	1.33381	galk2	galactokinase 2
DR.11244.1.S1_AT	1.3296	gpia	glucose phosphate isomerase a
DR.7952.1.S1_AT	1.27751	pkm2a	pyruvate kinase, muscle, a
DR.19223.1.S1_AT	1.2496	aldocb	aldolase C, fructose-bisphosphate, b
DR.13097.1.S1_AT	1.22688	pfkfb4l	6-phosphofructo-2-kinase/fructose-2,6-biphosphatase 4, like
DR.12809.1.A1_AT	1.21751	ppp1r3cb	protein phosphatase 1, regulatory (inhibitor) subunit 3Cb
DR.5214.2.A1_AT	1.18632	man2b1	mannosidase, alpha, class 2B, member 1
DR.7274.1.S1_AT	1.16812	pfkfb1	6-phosphofructo-2-kinase/fructose-2,6-biphosphatase 1
DR.6819.1.A1_AT	1.16238	pgam1b	phosphoglycerate mutase 1b
DR.4724.1.S1_AT	1.15114	eno1	enolase 1, (alpha)
DR.729.1.S1_AT	-1.1527	ldhba	lactate dehydrogenase Ba
DR.917.1.S1_AT	-1.16201	gapdh	glyceraldehyde-3-phosphate dehydrogenase
DR.987.1.S1_AT	-1.17516	gale	UDP-galactose-4-epimerase
DR.18431.1.S1_AT	-1.18635	gnpda1	glucosamine-6-phosphate deaminase 1
DR.26132.1.S1_AT	-1.2413	pck1	phosphoenolpyruvate carboxykinase 1 (soluble)
DR.9860.1.S1_AT	-1.79239	mdh1b	malate dehydrogenase 1b, NAD (soluble)
DR.1699.1.A1_AT	-2.04382	pklr	pyruvate kinase, liver and RBC
GO:0065003~macromolecular complex assembly
probeset ID	R.fold	Genename	Description / Validation in silico
DR.24246.1.S1_AT	1.30761	h1fx	H1 histone family, member X
DR.20342.1.S1_AT	1.26196	brf1	BRF1 homolog, subunit of RNA polymerase III transcription initiation factor IIIB
DR.4681.1.A1_AT	1.2206	ttna	titin a
DR.21754.1.A1_AT	1.18357	sart3	squamous cell carcinoma antigen recognised by T cells 3
DR.610.1.S1_AT	1.1823	hsp90a.1	heat shock protein 90-alpha 1
DR.7506.1.A1_AT	1.16323	tuba8l2	tubulin, alpha 8 like 2
DR.11641.1.S1_AT	1.13763	gtf2f1	general transcription factor IIF, polypeptide 1
DR.11866.1.S1_AT	-1.12547	gtf2b	general transcription factor IIB
DR.53.1.S1_AT	-1.14651	cse1l	Exportin-2 (Exp2)(Importin-alpha re-exporter)(Chromosome segregation 1-like protein)
DR.24740.1.A1_AT	-1.16844	atpaf1	ATP synthase mitochondrial F1 complex assembly factor 1
DR.17357.1.A1_AT	-1.20963	h2afx	H2A histone family, member X
DR.13722.2.A1_AT	-1.22761	psmg1	proteasome (prosome, macropain) assembly chaperone 1
DR.5462.1.S1_AT	-1.24027	fgb	fibrinogen, B beta polypeptide
DR.845.1.A1_AT	-1.24336	fga	fibrinogen alpha chain
DR.4416.3.A1_AT	-1.29972	tubb5	tubulin, beta 5
DR.4416.1.A1_AT	-1.30211	tubb5	tubulin, beta 5
DR.4907.1.S1_AT	-1.40722	fgg	fibrinogen, gamma polypeptide
GO:0006259~DNA metabolic process
probeset ID	R.fold	Genename	Description / Validation in silico
DR.8658.1.A1_AT	1.44185	mphosph8	M-phase phosphoprotein 8
DR.12498.1.S1_AT	1.44138	mlf1	myeloid leukemia factor 1 (mlf1)
DR.8835.2.S1_AT	1.40904	mphosph8	M-phase phosphoprotein 8
DR.25496.1.A1_AT	1.15423	top1l	topoisomerase (DNA) I, like
DR.3074.1.A1_AT	1.15208	eepd1	Endonuclease/exonuclease/phosphatase family domain-containing protein 1
DR.15268.1.A1_AT	1.13939	nfia	nuclear factor I/A
DR.10281.1.S1_AT	-1.12817	xrcc5	X-ray repair complementing defective repair in Chinese hamster cells 5
DR.2741.1.S1_AT	-1.13809	rbb4	retinoblastoma binding protein 4
DR.2883.1.A1_AT	-1.15816	dnmt3b	DNA (cytosine-5-)-methyltransferase 3 beta
DR.8835.1.A1_AT	-1.16547	mphosph8	M-phase phosphoprotein 8
DR.20334.1.S1_AT	-1.19827	dnase1l3	deoxyribonuclease I-like 3
DR.17357.1.A1_AT	-1.20963	h2afx	H2A histone family, member X
DR.17858.1.S1_AT	-1.20971	exo1	Exonuclease 1
DR.20777.1.S2_AT	-1.23898	tk1	thymidine kinase 1, soluble
DR.23983.1.A1_AT	-1.24914	phr	DNA photolyase (cpd-phr)(LOC394039)
DR.21087.1.A1_AT	-1.28529	rpl10	ribosomal protein L10
DR.20190.1.S1_AT	-1.30026	orc4	origin recognition complex, subunit 4 (orc4)
DR.15153.1.A1_AT	-1.3601	rad23b	RAD23 homolog B (S. cerevisiae)
DR.15153.2.S1_AT	-1.74512	rad23b	RAD23 homolog B (S. cerevisiae)
GO:0030163~protein catabolic process
probeset ID	R.fold	Genename	Description / Validation in silico
DR.15153.2.S1_AT	-1.74512	rad23b	RAD23 homolog B (S. cerevisiae)
DR.26391.2.S1_AT	-1.48158	uchl5	ubiquitin carboxyl-terminal hydrolase L5
DR.15153.1.A1_AT	-1.3601	rad23b	RAD23 homolog B (S. cerevisiae)
DR.9655.1.A1_AT	-1.33518	vsg1	vessel-specific 1
DR.6105.1.A1_AT	-1.30746	LOC553461	si:dkey-147f3.4
DR.7993.1.A1_AT	-1.22444	usp37	ubiquitin specific peptidase 37
DR.20627.1.S1_AT	-1.2228	psmb5	proteasome (prosome, macropain) subunit, beta type, 5
DR.7993.1.A1_A_AT	-1.22012	usp37	ubiquitin specific peptidase 37
DR.20010.5.A1_AT	-1.19492	psmc6	proteasome (prosome, macropain) 26S subunit, ATPase, 6
DR.12519.1.S1_AT	-1.19462	ufm1	ubiquitin-fold modifier 1
DR.7212.1.S1_AT	-1.19127	nae1	nedd8 activating enzyme E1 subunit 1 (Amyloid protein-binding protein 1)(APP-BP1)
DR.14004.1.S1_AT	-1.18746	cdc34a	cell division cycle 34 homolog (S. cerevisiae) a
DR.25360.1.A1_S_AT	-1.18388	psmc1b	proteasome (prosome, macropain) 26S subunit, ATPase, 1b
DR.12675.1.S1_AT	-1.17838	usp14	ubiquitin specific protease 14 (tRNA-guanine transglycosylase)
DR.1180.1.S1_AT	-1.16914	nccrp1	nonspecific cytotoxic cell receptor protein 1
DR.15385.1.S1_AT	-1.14315	psmb4	proteasome (prosome, macropain) subunit, beta type, 4
DR.1375.1.S1_AT	-1.14258	psmc1a	proteasome (prosome, macropain) 26S subunit, ATPase, 1a
DR.16889.1.S1_AT	-1.13779	uchl3	ubiquitin carboxyl-terminal esterase L3 (ubiquitin thiolesterase)
GO:0006091~generation of precursor metabolites and energy
probeset ID	R.fold	Genename	Description / Validation in silico
DR.19223.1.S2_AT	1.4915	aldocb	aldolase C, fructose-bisphosphate, b
DR.1194.1.S1_AT	1.39088	gapdhs	glyceraldehyde-3-phosphate dehydrogenase, spermatogenic
AFFX-DR-GAPDH-3_AT	1.34284	gapdhs	glyceraldehyde-3-phosphate dehydrogenase, spermatogenic
DR.11244.1.S1_AT	1.3296	gpia	glucose phosphate isomerase a
DR.7952.1.S1_AT	1.27751	pkm2a	pyruvate kinase, muscle, a
DR.19223.1.S1_AT	1.2496	aldocb	aldolase C, fructose-bisphosphate, b
DR.4938.1.S1_AT	1.24617	fads2	fatty acid desaturase 2
DR.26483.1.S1_AT	1.22976	ero1l	Endoplasmic oxidoreductin-1-like protein
DR.12809.1.A1_AT	1.21751	ppp1r3cb	protein phosphatase 1, regulatory (inhibitor) subunit 3Cb
DR.6819.1.A1_AT	1.16238	pgam1b	phosphoglycerate mutase 1b
DR.4724.1.S1_AT	1.15114	eno1	enolase 1, (alpha)
DR.9746.8.S1_AT	-1.09423	cycsb	cytochrome c, somatic b (cycsb)
DR.729.1.S1_AT	-1.1527	ldhba	lactate dehydrogenase Ba
DR.917.1.S1_AT	-1.16201	gapdh	glyceraldehyde-3-phosphate dehydrogenase
DR.8010.1.S1_AT	-1.17742	zgc:163000	Protein EMI5 homolog
DR.9860.1.S1_AT	-1.79239	mdh1b	malate dehydrogenase 1b, NAD (soluble)
DR.1699.1.A1_AT	-2.04382	pklr	pyruvate kinase, liver and RBC
GO:0042592~homeostatic process
probeset ID	R.fold	Genename	Description / Validation in silico
DR.12425.5.S1_A_AT	1.36882	fth1	ferritin, heavy polypeptide 1
DR.21412.1.A1_AT	1.28068	tmx1	thioredoxin-related transmembrane protein 1
DR.888.1.S1_AT	1.16508	atp1a1	ATPase, Na+/K+ transporting, alpha 1 polypeptide
DR.12425.5.S1_AT	1.15144	LOC100006523	zgc:198419
DR.10719.1.S1_AT	1.14587	atp1a1a.4	ATPase, Na+/K+ transporting, alpha 1a.4 polypeptide
DR.1889.2.A1_A_AT	-1.14408	tfa	transferrin-a
DR.20789.1.A1_AT	-1.15083	erbb2	v-erb-b2 erythroblastic leukemia viral oncogene homolog 2
DR.1889.1.S1_AT	-1.1524	tfa	transferrin-a
DR.9155.1.S1_AT	-1.16125	nsfa	N-ethylmaleimide-sensitive factor a
DR.16120.1.S1_AT	-1.16514	ptgesl	prostaglandin E synthase 2-like
DR.10624.2.S1_A_AT	-1.20706	prdx1	peroxiredoxin 1 (PRDX1, zgc:110343)
DR.10405.1.S1_AT	-1.21084	ca2	carbonic anhydrase II
DR.25425.1.A1_AT	-1.22515	sdf2	stromal cell-derived factor 2
DR.7379.1.A1_AT	-1.24707	sepw2b	selenoprotein W, 2b
DR.26443.1.S1_AT	-1.25493	ubac1	ubiquitin-associated domain-containing protein 1-like (ubac1)
DR.1385.1.A1_AT	-1.28472	prdx5	peroxiredoxin 5 (prdx5)(peroxisomal antioxidant enzyme)
Posttranslational modification, protein turnover, chaperones
probeset ID	R.fold	Genename	Description / Validation in silico
DR.12378.1.S1_AT	1.27295	hspb1	heat shock protein, alpha-crystallin-related, 1 (=hsp25; hsp27)
DR.26514.1.A1_AT	-1.14113	nfs1	NFS1 nitrogen fixation 1 (S. cerevisiae)
DR.1375.1.S1_AT	-1.14258	psmc1a	proteasome (prosome, macropain) 26S subunit, ATPase, 1a
DR.1889.2.A1_A_AT	-1.14408	tfa	transferrin-a
DR.1889.1.S1_AT	-1.1524	tfa	transferrin-a
DR.16120.1.S1_AT	-1.16514	ptgesl	prostaglandin E synthase 2-like
DR.25360.1.A1_S_AT	-1.18388	psmc1b	proteasome (prosome, macropain) 26S subunit, ATPase, 1b
DR.4465.1.A1_AT	-1.18869	hdac6	histone deacetylase 6
DR.26346.1.A1_AT	-1.19192	wu:fj29h11	wu:fj29h11
DR.20010.5.A1_AT	-1.19492	psmc6	proteasome (prosome, macropain) 26S subunit, ATPase, 6
DR.22633.1.S1_AT	-1.20492	wu:fj29h11	wu:fj29h11
DR.2594.1.A1_AT	-1.20622	ahsa1l	AHA1, activator of heat shock protein ATPase homolog 1, like
DR.20627.1.S1_AT	-1.2228	psmb5	proteasome (prosome, macropain) subunit, beta type, 5
DR.3510.1.A1_AT	-1.2257	psmd11a	proteasome (prosome, macropain) 216S subunit, non-ATPase, 11a (psmd11a)
DR.23797.1.S1_AT	-1.25373	psmd11b	proteasome (prosome, macropain) 216S subunit, non-ATPase, 11b
GO:0006461~protein complex assembly
probeset ID	R.fold	Genename	Description / Validation in silico
DR.20342.1.S1_AT	1.26196	brf1	BRF1 homolog, subunit of RNA polymerase III transcription initiation factor IIIB
DR.610.1.S1_AT	1.1823	hsp90a.1	heat shock protein 90-alpha 1
DR.7506.1.A1_AT	1.16323	tuba8l2	tubulin, alpha 8 like 2
DR.11641.1.S1_AT	1.13763	gtf2f1	general transcription factor IIF, polypeptide 1
DR.11866.1.S1_AT	-1.12547	gtf2b	general transcription factor IIB
DR.53.1.S1_AT	-1.14651	cse1l	Exportin-2 (Exp2)(Importin-alpha re-exporter)(Chromosome segregation 1-like protein)
DR.24740.1.A1_AT	-1.16844	atpaf1	ATP synthase mitochondrial F1 complex assembly factor 1
DR.13722.2.A1_AT	-1.22761	psmg1	proteasome (prosome, macropain) assembly chaperone 1
DR.5462.1.S1_AT	-1.24027	fgb	fibrinogen, B beta polypeptide
DR.845.1.A1_AT	-1.24336	fga	fibrinogen alpha chain
DR.4416.3.A1_AT	-1.29972	tubb5	tubulin, beta 5
DR.4416.1.A1_AT	-1.30211	tubb5	tubulin, beta 5
DR.4907.1.S1_AT	-1.40722	fgg	fibrinogen, gamma polypeptide
Lipid metabolism
probeset ID	R.fold	Genename	Description / Validation in silico
DR.25098.1.S1_AT	1.3709	acsl5	acyl-CoA synthetase long-chain family member 5 (acsl5)
DR.20398.1.A1_X_AT	1.30429	acsl1	acyl-CoA synthetase long-chain family member 1
DR.4875.1.A1_AT	1.25944	si:ch211-93f2.1	si:ch211-93f2.1
DR.20398.1.A1_AT	1.25299	acsl1	acyl-CoA synthetase long-chain family member 1
DR.25406.1.A1_AT	1.19658	ces2	carboxylesterase 2 (intestine, liver)
DR.20010.6.A1_AT	-1.12729	mccc2	methylcrotonoyl-Coenzyme A carboxylase 2 (beta)
DR.14829.1.A1_AT	-1.16772	gcdhl	glutaryl-Coenzyme A dehydrogenase, like
DR.22246.1.A1_AT	-1.17821	Bem46	bud emergence (BEM)46 - like
DR.2045.1.A1_AT	-1.19729	hadh	hydroxyacyl-Coenzyme A dehydrogenase
DR.3466.1.A1_AT	-1.27146	lpcat4	lysophosphatidylcholine acyltransferase 4
GO:0009611~response to wounding
probeset ID	R.fold	Genename	Description / Validation in silico
DR.822.1.S3_AT	1.38088	cxcl12a	chemokine (C-X-C motif) ligand 12a (stromal cell-derived factor 1)
DRAFFX.1.27.S1_AT	1.34948	tfpia	tissue factor pathway inhibitor a
DR.3645.1.S1_AT	1.25862	plg	plasminogen
DR.190.1.S1_AT	-1.14999	cfb	complement factor B
DR.5462.1.S1_AT	-1.24027	fgb	fibrinogen, B beta polypeptide
DR.845.1.A1_AT	-1.24336	fga	fibrinogen alpha chain
DR.19652.1.S1_AT	-1.28129	f7i	coagulation factor VIIi
DR.1565.1.S1_AT	-1.31855	f7	coagulation factor VII
DR.4907.1.S1_AT	-1.40722	fgg	fibrinogen, gamma polypeptide
GO:0000502~proteasome complex
probeset ID	R.fold	Genename	Description / Validation in silico
DR.10290.1.A1_AT	-1.29368	psmd10	proteasome (prosome, macropain) 26S subunit, non-ATPase, 10
DR.15385.1.S1_AT	-1.14315	psmb4	proteasome (prosome, macropain) subunit, beta type, 4
DR.20010.5.A1_AT	-1.19492	psmc6	proteasome (prosome, macropain) 26S subunit, ATPase, 6
DR.20627.1.S1_AT	-1.2228	psmb5	proteasome (prosome, macropain) subunit, beta type, 5
DR.23797.1.S1_AT	-1.25373	psmd11b	proteasome (prosome, macropain) 216S subunit, non-ATPase, 11b
DR.25360.1.A1_S_AT	-1.18388	psmc1b	proteasome (prosome, macropain) 26S subunit, ATPase, 1b
DR.5581.1.S1_AT	-1.25178	psmd4b	proteasome (prosome, macropain) 26S subunit, non-ATPase, 4b
DR.1375.1.S1_AT	-1.14258	psmc1a	proteasome (prosome, macropain) 26S subunit, ATPase, 1a
Secondary metabolites biosynthesis, transport, and catabolism
probeset ID	R.fold	Genename	Description / Validation in silico
DR.1603.1.A1_AT	1.54203	cyp51	cytochrome P450, family 51
DR.6337.1.S1_AT	1.35048	cyp11a1	cytochrome P450, subfamily XIA, polypeptide 1
DR.23722.1.S1_AT	1.34654	cyp27a1.4	cytochrome P450, family 27, subfamily A, polypeptide 1, gene 4 (cyp27a1.4)
DR.180.1.A1_AT	1.32167	cyp26b1	cytochrome P450, family 26, subfamily b, polypeptide 1
DR.1603.1.A1_X_AT	1.30919	cyp51	cytochrome P450, family 51
DR.5757.1.S1_AT	1.22162	cyp26a1	cytochrome P450, subfamily XXVIA, polypeptide 1
DR.23722.2.A1_AT	1.18436	cyp27a1.4	cytochrome P450, family 27, subfamily A, polypeptide 1, gene 4 (cyp27a1.4)
GO:0043065~positive regulation of apoptosis
probeset ID	R.fold	Genename	Description / Validation in silico
DR.24320.1.S1_AT	2.35737	bnip4	BCL2/adenovirus E1B interacting protein 4 (bnip4)
DR.18420.1.S1_AT	1.25091	diablo	diablo homolog (Drosophila);
DR.26003.1.A1_AT	1.14576	bbc3	BCL2 binding component 3
DR.10281.1.S1_AT	-1.12817	xrcc5	X-ray repair complementing defective repair in Chinese hamster cells 5
DR.16035.1.S1_AT	-1.16648	casp9	caspase 9, apoptosis-related cysteine protease
DR.15882.1.A1_AT	-1.17365	chek1	CHK1 checkpoint homolog (S. pombe)
DRAFFX.1.39.S1_AT	-1.24734	hdr	hematopoietic death receptor
GO:0007596~blood coagulation
probeset ID	R.fold	Genename	Description / Validation in silico
DRAFFX.1.27.S1_AT,	1.34948	tfpia	tissue factor pathway inhibitor a
DR.3645.1.S1_AT,	1.25862	plg	plasminogen
DR.5462.1.S1_AT,	-1.24027	fgb	fibrinogen, B beta polypeptide
DR.845.1.A1_AT	-1.24336	fga	fibrinogen alpha chain
DR.19652.1.S1_AT,	-1.28129	f7i	coagulation factor VIIi
DR.1565.1.S1_AT,	-1.31855	f7	coagulation factor VII
DR.4907.1.S1_AT,	-1.40722	fgg	fibrinogen, gamma polypeptide
GO:0055002~striated muscle cell development
probeset ID	R.fold	Genename	Description / Validation in silico
DR.822.1.S3_AT,	1.38088	cxcl12a	chemokine (C-X-C motif) ligand 12a (stromal cell-derived factor 1)
DR.4681.1.A1_AT	1.2206	ttna	titin a
DR.610.1.S1_AT,	1.1823	hsp90a.1	heat shock protein 90-alpha 1
DR.642.1.S1_AT,	-1.16505	myl7	myosin, light polypeptide 7, regulatory
DR.8379.1.S1_AT,	-1.19579	cmlc1	cardiac myosin light chain-1
DR.14260.1.S1_A_AT,	-1.32584	tnnt2a	troponin T2a, cardiac
GO:0007219~Notch signaling pathway
probeset ID	R.fold	Genename	Description / Validation in silico
DR.16183.1.S1_AT,	1.37486	dlc	Delta-like protein C Precursor
DR.8310.1.S1_AT,	1.14441	psen1	presenilin 1
DR.574.1.S1_AT,	-1.176	dlb	Delta-like protein B Precursor
DR.5372.7.A1_AT,	-1.23997	her4.2	hairy-related 4.2-like (her4.2)
DR.5372.7.A1_X_AT,	-1.24466	her4.2	hairy-related 4.2-like (her4.2)
DR.5372.9.S1_S_AT,	-1.29052	her4.2/3	hairy-related 4.2/3 (her4.2/3)
DR.9655.1.A1_AT,	-1.33518	vsg1	vessel-specific 1
GO:0006364~rRNA processing
probeset ID	R.fold	Genename	Description / Validation in silico
DR.2528.1.S1_X_AT,	-1.13975	wdr3	WD repeat domain 3
DR.2528.1.S1_A_AT,	-1.15355	wdr3	WD repeat domain 3
DR.6289.1.S1_AT,	-1.20342	pop4	processing of precursor 4, ribonuclease P/MRP subunit
DR.15765.1.A1_A_AT,	-1.21265	rbfa	Putative ribosome-binding factor A, mitochondrial Precursor
DR.2885.1.S1_AT,	-1.25927	ftsj1	FtsJ homolog 1 (E. coli)
DR.25683.10.S1_AT	-1.28301	NA	NA
GO:0045111~intermediate filament cytoskeleton
probeset ID	R.fold	Genename	Description / Validation in silico
DR.2377.1.A1_AT	1.34654	cyp27a1.4	cytochrome P450, family 27, subfamily A, polypeptide 1, gene 4 (cyp27a1.4)
DR.2377.2.S1_AT	1.18436	cyp27a1.4	cytochrome P450, family 27, subfamily A, polypeptide 1, gene 4 (cyp27a1.4)
DR.264.1.S1_AT	-1.14304	inab	internexin neuronal intermediate filament protein, alpha b
DR.1361.1.S1_AT	-1.21069	LOC768289	zgc:153629
DR.890.1.S1_AT	-1.2673	krt18	keratin 18
DR.5531.1.S1_A_AT	-1.36319	krt23	keratin 23 (histone deacetylase inducible)
GO:0016485~protein processing
probeset ID	R.fold	Genename	Description / Validation in silico
DR.8310.1.S1_AT,	1.14441	psen1	presenilin 1
DR.190.1.S1_AT	-1.14999	cfb	complement factor B
DR.7472.1.A1_AT,	-1.18311	sec11a	SEC11 homolog A (S. cerevisiae)
DR.5599.1.S1_AT,	-1.36927	spcs2	signal peptidase complex subunit 2 homolog (S. cerevisiae)
GO:0009069~serine family amino acid metabolic process
probeset ID	R.fold	Genename	Description / Validation in silico
DR.6285.1.S1_AT,	1.32015	gcshb	glycine cleavage system protein H (aminomethyl carrier), b
DR.9737.1.S1_AT,	1.16673	shmt1	serine hydroxymethyltransferase 1 (shmt1)
DR.26514.1.A1_AT,	-1.14113	nfs1	NFS1 nitrogen fixation 1 (S. cerevisiae)
DR.11722.1.S1_AT	-1.33487	dhfr	dihydrofolate reductase
