# Supplementary material for: Whole-genome expression profile in zebrafish embryos after chronic exposure to morphine: identification of new genes associated with neuronal function and mu opioid receptor expression
Source: BMC Genomics. 2014 Oct 8;15:874. doi: 10.1186/1471-2164-15-874 (PMC4201762; doi:10.1186/1471-2164-15-874)
Supplement: Supplementary file 4 — Additional file 4: Table listing genes differentially expressed by morphine and included in each functional category presented in Figure 3 and Table 2 . The neuronal function category is emphasized in two excel sheet tabs (listing genes and Gene Ontology analysis of genes with neuronal function). (XLSX 98 KB) [file 12864_2014_6556_MOESM4_ESM.xlsx]

## Sheet: Categories
Gene symbol	Gene description	R.fold	probeset ID
Signal transduction		up-
ppp1r14ab	protein phosphatase 1, regulatory (inhibitor) subunit 14Ab (ppp1r14ab)	2.23909	Dr.19567.1.S1_at
camk1gb	calcium/calmodulin-dependent protein kinase Igb (camk1gb)	2.16416	Dr.9852.1.A1_at
grb2	growth factor receptor-bound protein 2	2.02046	Dr.7717.2.A1_at
sept9a	Major facilitator superfamily domain-containing protein 1 (msf1) (septin 9)	1.89654	Dr.5995.1.A1_at
itih3	inter-alpha (globulin) inhibitor H3	1.77063	Dr.3639.1.S1_at
ahnak	similar to AHNAK nucleoprotein (neuroblast differentiation-associated protein AHNAK)	1.72475	Dr.2848.1.A1_at
hrc	sarcoplasmic reticulum histidine-rich calcium-binding protein	1.69142	Dr.24155.1.A1_at
sesn3	sestrin 3	1.68235	Dr.5129.1.S1_at
megf6	multiple epidermal growth factor-like domains protein 6	1.64901	Dr.5003.1.A1_at
btr22	bloodthirsty-related gene family, member 22 (btr22)	1.63131	Dr.17662.1.S1_at
grb2	growth factor receptor-bound protein 2	1.58923	Dr.7717.1.S1_at
tmem101	transmembrane protein 101-like	1.53831	Dr.15555.1.S1_at
cldn11b	claudin 11b	1.48856	Dr.2094.1.S1_at
ccl-c11b	chemokine CCL-C11b	1.45202	Dr.15238.1.S1_at
zbtb16	zinc finger and BTB domain containing 16	1.44306	Dr.11457.1.S1_at
fetub	fetuin B (fetub)	1.4357	Dr.5528.1.S1_at
sepx1a	selenoprotein X, 1a (methionine-R-sulfoxide reductase B1-A)	1.42998	Dr.147.1.A1_at
iplag2	calcium-independent phospholipase A2-gamma-like	1.41911	Dr.11748.1.A1_at
epcam	epithelial cell adhesion molecule (epcam)	1.3955	Dr.25140.7.A1_at
adnp2b	ADNP homeobox 2b	1.3862	Dr.4490.1.A1_at
rmd1	regulator of microtubule dynamics protein 1 (rmd1)	1.38476	Dr.12839.1.S1_at
cxcl12a	chemokine (C-X-C motif) ligand 12a (stromal cell-derived factor 1)	1.38088	Dr.822.1.S3_at
dmxl2	Dmx-like 2 (rabconnectin-3)	1.36706	Dr.12467.1.A1_at
tmem41aa	transmembrane protein 41aa (tmem41aa)	1.36315	Dr.22062.1.A1_at
LOC550268	zgc:110283	1.35709	Dr.26404.1.S1_at
gng7	guanine nucleotide binding protein (G protein), gamma 7 (gng7)	1.35613	Dr.10295.1.A1_at
LOC692330	zgc:136302	1.3503	Dr.12249.1.A1_at
lrrc8a	leucine rich repeat containing 8 family, member A	1.3357	Dr.24951.1.A1_at
fam120c	family with sequence similarity 120C (fam120c) (constitutive coactivator of PPAR-gamma-like protein 2)	1.33393	Dr.18209.1.A1_at
sgsm3	small G protein signaling modulator 3 (RUN and TBC1 domain-containing protein 3)	1.33302	Dr.411.1.A1_at
gpa33	glycoprotein A33 (gpa33)	1.31247	Dr.957.1.A1_at
fblim1	filamin-binding LIM protein-1	1.30781	Dr.23763.1.A1_at
pvalb8	parvalbumin 8 (oncomodulin A)	1.30778	Dr.23350.1.S1_at
tmem184a	transmembrane protein 184a	1.30739	Dr.7320.1.A1_at
ctage5	cutaneous T-cell lymphoma-associated antigen 5	1.2992	Dr.12715.1.S1_at
magi1b	membrane associated guanylate kinase, WW and PDZ domain containing 1b (magi1b) (BAI1-associated protein 1)	1.29913	Dr.4477.1.A1_at
mpp1	membrane protein, palmitoylated 1 (55 kDa erythrocyte membrane protein)	1.29609	Dr.1842.1.A1_at
aim1a	absent in melanoma 1a	1.29074	Dr.9657.1.S1_at
tom1	similar to target of myb1 (chicken)	1.28966	Dr.2710.2.A1_at
plekhj1	pleckstrin homology domain-containing family J member 1-like (plekhj1)	1.28801	Dr.21326.1.A1_at
wdr1	WD repeat domain 1	1.28424	Dr.867.1.S1_at
plekhf1	pleckstrin homology domain containing, family F (with FYVE domain) member 1	1.27886	Dr.13076.1.S1_at
btr30	bloodthirsty-related gene family, member 30	1.27786	Dr.13104.1.A1_at
hipk3b	homeodomain interacting protein kinase 3b	1.27595	Dr.7508.1.A1_at
zc3h15	zinc finger CCCH-type containing 15	1.27555	Dr.24762.1.S1_at
vldlr	very low density lipoprotein receptor	1.2737	Dr.4561.1.S1_at
hspb1 (=hsp25; hsp27)	heat shock protein, alpha-crystallin-related, 1 (=hsp25; hsp27)	1.27295	Dr.12378.1.S1_at
trip11	thyroid hormone receptor interactor 11	1.26871	Dr.2512.1.A1_at
zc3h18	zinc finger CCCH-type containing 18	1.26738	Dr.24473.1.A1_at
golgb1	golgi autoantigen, golgin subfamily b, macrogolgin (with transmembrane signal), 1	1.26465	Dr.2275.1.A1_at
CdGAPr	CG10538 gene product	1.26407	Dr.8398.1.A1_at
gna11	guanine nucleotide binding protein (G protein), alpha 11 (Gq class)	1.26273	Dr.7691.1.A1_at
slc43a2b	solute carrier family 43, member 2b	1.25985	Dr.26491.1.S1_at
nod	NOD-like receptor C (nucleotide-binding oligomerization domain-containing protein)	1.25873	Dr.3651.1.A1_at
plg	plasminogen	1.25862	Dr.3645.1.S1_at
nid2a	nidogen 2a (osteonidogen)	1.24975	Dr.17882.1.A1_at
immt	inner membrane protein, mitochondrial (mitofilin) (proliferation-inducing gene 4)	1.24207	Dr.1702.1.A1_at
abi3bp	ABI family, member 3 (NESH) binding protein	1.23808	Dr.14064.1.S1_at
msl1	Male-specific lethal 1-like 1 (MSL1-like 1)	1.23707	Dr.5987.1.A1_at
nucks1a	nuclear casein kinase and cyclin-dependent kinase substrate 1a	1.23643	Dr.26428.1.A1_at
fam116b	family with sequence similarity 116, member B (DENN/MADD domain containing 6B; DENND6B)	1.23634	Dr.7643.1.S1_at
akap11	A kinase (PRKA) anchor protein 11 (akap11) (ppp1r44)	1.22732	Dr.17696.1.A1_at
LOC792031	zgc:113886	1.22721	Dr.17269.1.A1_at
sfrp2	secreted frizzled-related protein 2 (sfrp2)	1.2272	Dr.2623.1.A1_at
cuta	cutA divalent cation tolerance homolog (E. coli) (brain acetylcholinesterase putative membrane anchor)	1.22705	Dr.26468.1.S1_at
slc3a2	solute carrier family 3 (activators of dibasic and neutral amino acid transport), member 2	1.22621	Dr.6884.1.S1_at
tsc1a	tuberous sclerosis 1a (hamartin)	1.22428	Dr.15438.1.A1_at
slc16a9b	solute carrier family 16 (monocarboxylic acid transporters), member 9b	1.22211	Dr.24146.1.S1_at
lrrc40	leucine rich repeat containing 40	1.22157	Dr.9067.1.A1_at
ttna	titin a	1.2206	Dr.4681.1.A1_at
ppp1r3cb	protein phosphatase 1, regulatory (inhibitor) subunit 3Cb	1.21751	Dr.12809.1.A1_at
chp	calcium binding protein P22 (Calcium-binding protein CHP)(Calcineurin homologous protein)(Calcineurin B homolog)	1.21736	Dr.4451.1.S1_at
lppr3	Lipid phosphate phosphatase-related protein type 1 (Plasticity-related gene 3 protein)(PRG-3)	1.21649	Dr.25398.1.S1_at
tmem131	transmembrane protein 131 (RW1 protein-like)	1.20965	Dr.17377.1.S1_at
ghrb	growth hormone receptor b	1.20927	Dr.15320.1.S1_at
bcam	basal cell adhesion molecule (bcam)	1.20884	Dr.17885.1.S1_at
pih1d1	PIH1 domain containing 1	1.20754	Dr.14395.1.A1_at
racgap1	Rac GTPase-activating protein 1	1.20726	Dr.733.1.A1_at
rassf8b	Ras association (RalGDS/AF-6) domain family 8b	1.20635	Dr.6913.1.S1_at
ccdc15	coiled-coil domain-containing protein 15-like	1.2062	Dr.6283.1.A1_at
slc4a4a	solute carrier family 4, member 4a (slc4a4a)	1.20612	Dr.13902.1.S1_at
ppm1h	Protein phosphatase 1H (PP2C domain containing) (neurite extension-related protein phosphatase related to PP2C) (ras homolog gene family, member C like 1)	1.19911	Dr.13605.1.S1_at
riok1	serine/threonine-protein kinase RIO1	1.19851	Dr.3368.1.S1_at
ncoat	nuclear receptor coactivator 4	1.19765	Dr.19590.2.A1_a_at
plekha5	pleckstrin homology domain containing, family A member 5	1.19754	Dr.1918.2.A1_a_at
syngr2b	synaptogyrin 2b	1.19652	Dr.24743.1.A1_at
capsl	calcyphosine-like	1.19459	Dr.22510.1.S1_at
ccdc115	Coiled-coil domain-containing protein 115	1.19221	Dr.17326.1.A1_at
dmxl2	Thy-1 cell surface antigen	1.19185	Dr.20019.1.S1_at
agfg2	Arf-GAP domain and FG repeat-containing protein 2	1.19065	Dr.12673.1.A1_at
rnf115	Rabring 7 (E3 ubiquitin-protein ligase RNF115 = zinc finger protein 364)	1.18878	Dr.15141.1.A1_at
leprotl1 = vps55	leptin receptor overlapping transcript-like 1 (leprotl1 = vps55)	1.18809	Dr.5008.1.S1_at
prrg1	proline rich Gla (G-carboxyglutamic acid) 1	1.18739	Dr.175.1.A1_at
ccdc127	coiled-coil domain containing 127 (ccdc127)	1.18677	Dr.26048.1.A1_at
slc10a7	Sodium/bile acid cotransporter 7 (Na(+)/bile acid cotransporter 7)(Solute carrier family 10 member 7)	1.18544	Dr.14914.1.A1_at
klhl11	kelch-like 11 (Drosophila)	1.18537	Dr.12709.1.S1_at
slc1a3a	solute carrier family 1 (glial high affinity glutamate transporter), member 3a	1.18492	Dr.25679.1.S1_at
zgc:64072	zgc:64072	1.18472	Dr.2718.1.A1_at
cyp27a1.4	cytochrome P450, family 27, subfamily A, polypeptide 1, gene 4 (cyp27a1.4)	1.18436	Dr.23722.2.A1_at
aebp1	AE binding protein 1 (AEBP1)	1.18432	Dr.1484.1.A1_at
sart3	squamous cell carcinoma antigen recognised by T cells 3	1.18357	Dr.21754.1.A1_at
cldnh	claudin h (claudin-3)	1.18352	Dr.3267.1.S1_at
iqgap2	IQ motif containing GTPase activating protein 2	1.18338	Dr.7282.1.A1_at
hsp90a.1	heat shock protein 90-alpha 1	1.1823	Dr.610.1.S1_at
nlrx1	NLR family member X1	1.18174	Dr.18589.1.A1_at
pde9a	phosphodiesterase 9A	1.18158	Dr.20838.1.A1_at
tab1	TGF-beta activated kinase 1/MAP3K7 binding protein 1	1.17953	Dr.16754.2.A1_at
ncoa4	nuclear receptor coactivator 4	1.17943	Dr.13792.1.S1_at
slc9a3r1	solute carrier family 9 (sodium/hydrogen exchanger), member 3 regulator 1	1.17858	Dr.17541.1.S1_at
cdc37l1	CDC37 cell division cycle 37 homolog (S. cerevisiae)-like 1	1.17636	Dr.17699.1.A1_at
hyou1	hypoxia up-regulated 1	1.17589	Dr.17462.1.S1_at
igfbp1a	insulin-like growth factor binding protein 1a	1.17407	Dr.8587.1.A2_at
snai2	snail homolog 2 (Drosophila)	1.17389	Dr.20.1.S1_at
slc43a2b	solute carrier family 43, member 2b (slc43a2b)	1.17326	Dr.20197.1.A1_at
kidins220a	kinase D-interacting substrate of 220a (kidins220a)	1.173	Dr.11197.1.S1_at
smim13	small integral membrane protein 13	1.17265	Dr.10359.1.A1_at
akap1b	A kinase (PRKA) anchor protein 1b	1.17229	Dr.13188.2.A1_a_at
igfbp1a	insulin-like growth factor binding protein 1a	1.17174	Dr.8587.1.A1_at
wdr43	WD repeat domain 43	1.17075	Dr.3743.1.S1_at
rmnd5b	required for meiotic nuclear division 5 homolog B (S. cerevisiae)	1.17061	Dr.12792.1.A1_at
slc39a13	solute carrier family 39 (zinc transporter), member 13	1.16964	Dr.6958.1.S1_at
pttg1ip	pituitary tumor-transforming 1 interacting protein	1.16881	Dr.14001.1.A1_at
zp2.2	zona pellucida glycoprotein 2.2 (zp2.2)	1.16668	Dr.23435.1.S1_at
slc30a9	solute carrier family 30 (zinc transporter), member 9	1.16592	Dr.16136.1.S1_at
scinlb	scinderin like b	1.16286	Dr.6099.1.S1_at
slc7a8	solute carrier family 7 (amino acid transporter light chain, L system), member A8 (large neutral amino acids transporter small subunit 2)(L-type amino acid transporter 2)	1.16156	Dr.3789.1.A1_at
tmem11	transmembrane protein 11	1.16109	Dr.16878.2.A1_a_at
plekhb2	pleckstrin homology domain containing, family B member 2	1.15966	Dr.15849.1.S1_at
dusp16	dual specificity phosphatase 16	1.15786	Dr.10567.1.A1_at
p4ha2	procollagen-proline, 2-oxoglutarate 4-dioxygenase (proline 4-hydroxylase), alpha polypeptide 2	1.15686	Dr.19144.1.A1_at
wrd77	WD repeat domain 77	1.15656	Dr.24325.1.A1_at
pptc7	PTC7 protein phosphatase homolog (S. cerevisiae) (pptc7)	1.15536	Dr.6438.1.A1_at
lamp2	lysosomal membrane glycoprotein 2	1.15535	Dr.20173.1.S1_at
smyhc1	slow myosin heavy chain 1	1.15342	Dr.4200.1.A1_at
LOC100006523	zgc:198419	1.15144	Dr.12425.5.S1_at
tmem237b	transmembrane protein 237B	1.15131	Dr.9292.1.A1_at
jam2a	junctional adhesion molecule 2a	1.15005	Dr.21888.1.S1_at
itga5	integrin, alpha 5 (fibronectin receptor, alpha polypeptide)	1.14976	Dr.22498.1.A1_at
p4ha1	procollagen-proline, 2-oxoglutarate 4-dioxygenase (proline 4-hydroxylase), alpha polypeptide I	1.1496	Dr.3932.1.S1_at
fos	v-fos FBJ murine osteosarcoma viral oncogene homolog	1.14885	Dr.12986.1.A1_a_at
ndfip2	Nedd4 family interacting protein 2	1.1461	Dr.2779.1.A1_at
cxcr3.2	chemokine (C-X-C motif) receptor 3.2	1.14552	Dr.12940.1.A1_at
ntd5	ntl-dependent gene 5	1.14446	Dr.11690.1.S1_at
psen1	presenilin 1	1.14441	Dr.8310.1.S1_at
mst1	macrophage stimulating 1 (hepatocyte growth factor-like)	1.14355	Dr.12399.1.S1_at
syne1	spectrin repeat containing, nuclear envelope 1-like (nesprin-1)	1.14298	Dr.7859.1.A1_at
snx9l	sorting nexin 9-like	1.1416	Dr.8990.1.A1_at
klhl26	kelch-like 26 (Drosophila)	1.14152	Dr.16233.1.A1_at
slc25a17	solute carrier family 25 (mitochondrial carrier; peroxisomal membrane protein, 34kDa), member 17	1.13925	Dr.25919.1.A1_at
ppp1r8	protein phosphatase 1, regulatory (inhibitor) subunit 8	1.13529	Dr.3612.1.A1_at
pim1	pim-1 oncogene	1.12525	Dr.6191.1.S1_at
stk38l	serine/threonine kinase 38 like	1.11009	Dr.15262.1.S1_at
Gene symbol	Gene description	R.fold	probeset ID
Signal transduction		down-
LOC566752	LOC566752 (urokinase plasminogen activator surface receptor-like)	-3.01418	Dr.15575.1.A1_at
a2ml	Alpha-2-macroglobulin protein-like	-1.80133	Dr.3025.1.A1_at
sh3bp5la	SH3-binding domain protein 5-like, a (BTK-associated)	-1.76558	Dr.6635.1.A1_at
fam115	family with sequence similarity 115	-1.72633	Dr.8643.1.A1_x_at
txndc9	thioredoxin domain containing 9	-1.68639	Dr.4765.1.S1_at
tctex1d2	Tctex1 domain containing 2 (tctex1d2)	-1.61862	Dr.18782.1.S1_at
rcan2	regulator of calcineurin 2	-1.56086	Dr.12963.1.A1_at
rnf220b	ring finger protein 220b (rnf220b)	-1.50827	Dr.13807.1.S1_at
cx33.8	connexin 33.8	-1.49179	DrAffx.1.65.S1_at
sepx1a	selenoprotein X, 1a (methionine-R-sulfoxide reductase B1-A)	-1.46393	Dr.16417.1.A1_at
pvalb1	parvalbumin 1	-1.4547	Dr.20928.1.S1_at
hspb8	heat shock protein, alpha-crystallin-related, b8 (hspb8 )	-1.44627	Dr.5687.1.A1_at
tmem107	transmembrane protein 107	-1.43635	Dr.6670.1.A1_at
ptgr1	prostaglandin reductase 1 (leukotriene B4 12-hydroxydehydrogenase)	-1.41992	Dr.880.1.A1_at
sri	sorcin	-1.41905	Dr.1278.1.S1_at
LOC768128	zgc:153129	-1.40652	Dr.1077.1.S1_at
itih4	inter-alpha (globulin) inhibitor H4 isoform 2	-1.40513	Dr.17459.1.S1_a_at
gdi1	GDP dissociation inhibitor 1	-1.39111	Dr.18113.1.S1_at
mchr1b	melanin-concentrating hormone receptor 1b	-1.38726	Dr.24966.1.S1_at
tpd52l2a	tumor protein D52-like 2a	-1.37549	Dr.2839.1.S1_at
cldnf	claudin f	-1.36997	Dr.1056.1.S1_at
spcs2	signal peptidase complex subunit 2 homolog (S. cerevisiae)	-1.36927	Dr.5599.1.S1_at
myof	myoferlin-like	-1.36802	Dr.13016.1.A1_at
anxa1b	annexin A1b	-1.36338	Dr.1190.1.S1_at
vtcn1	v-set domain-containing T-cell activation inhibitor 1-like (LOC100538282)	-1.36116	Dr.8554.1.A1_at
tsn2	tetraspan 2	-1.36096	Dr.7801.1.A1_at
tspan1	tetraspanin 1	-1.36004	Dr.12508.1.A1_at
cxxc5	CXXC finger protein 5 (cxxc5) WID (Wilms tumor 1 -induced Inhibitor of Dishevelled)	-1.34809	Dr.19445.1.S1_at
fam213b	family with sequence similarity 213, member B (fam213b) (prostamide/prostaglandin F synthase)	-1.3459	Dr.23441.1.S1_at
pvalb2	peroxisome proliferator-activated receptor (ppargc1b)	-1.34532	Dr.460.1.A1_at
dkk3	dickkopf homolog 3 (Xenopus laevis)	-1.33884	Dr.19049.1.A1_at
lin7b	lin-7 homolog B (C. elegans)	-1.33806	Dr.10254.1.A1_at
ttc4	tetratricopeptide repeat domain 4	-1.33803	Dr.5353.1.A1_at
hig1	hypoxia induced gene 1	-1.31633	Dr.13321.1.S2_at
vamp5	vesicle-associated membrane protein 5 (vamp5)	-1.31328	Dr.2788.1.S1_at
lrrn1	leucine rich repeat neuronal 1	-1.30879	Dr.24292.3.A1_a_at
cyp2aa4	cytochrome P450, family 2, subfamily AA, polypeptide 4 (cyp2aa4)	-1.30543	DrAffx.2.51.S1_at
znf451	zinc finger protein 451	-1.30111	Dr.14346.1.A1_a_at
lamtor4	late endosomal/lysosomal adaptor, MAPK and MTOR activator 4	-1.29987	Dr.7372.1.S1_at
tmprss4a	transmembrane protease, serine 4a	-1.29288	Dr.17251.1.A1_at
btbd9	BTB (POZ) domain containing 9	-1.29153	Dr.6817.2.A1_at
prdx5	peroxiredoxin 5 (prdx5)(peroxisomal antioxidant enzyme)	-1.28472	Dr.1385.1.A1_at
cldn5a	claudin 5a	-1.2844	Dr.17890.3.A1_at
klhl18	kelch-like 18 (Drosophila)	-1.28406	Dr.21062.1.S1_at
rnf4	e3 ubiquitin ligase RNF4	-1.2821	Dr.17303.1.S1_at
stra6	stimulated by retinoic acid gene 6 homolog (mouse)	-1.2772	Dr.5258.1.A1_at
LOC406638	zgc:64012	-1.2737	Dr.3799.1.S1_at
tpm4	tropomyosin 4	-1.27303	Dr.4580.1.A1_at
slc1a4	solute carrier family 1 (glutamate/neutral amino acid transporter), member 4	-1.27237	Dr.25217.1.S1_at
sepx1a	selenoprotein X, 1a (methionine-R-sulfoxide reductase B1-A)	-1.27191	Dr.24956.1.S1_at
wdr11	WD repeat domain 11	-1.26985	Dr.8802.1.A1_at
arl2	ADP-ribosylation factor-like 2	-1.26821	Dr.13768.1.A1_at
LOC100136852	zgc:174863	-1.26821	Dr.17331.1.A1_at
fxyd1	FXYD domain containing ion transport regulator 1 (phospholemman)	-1.26799	Dr.12551.1.S1_at
wdtc1	WD and tetratricopeptide repeats 1	-1.26382	Dr.3831.1.A1_at
fam101b	family with sequence similarity 101, member B	-1.26286	Dr.11243.1.A1_at
ppp4r1	protein phosphatase 4, regulatory subunit 1	-1.26076	Dr.25412.1.A1_a_at
LOC100126020	1-phosphatidylinositol phosphodiesterase-like /// zgc:174938	-1.25638	Dr.17823.1.S1_at
gnl3	guanine nucleotide binding protein-like 3 (nucleolar)	-1.25529	Dr.7311.1.S1_at
tmem256	transmembrane protein 256	-1.25383	Dr.15362.1.S1_at
wls	wntless homolog (Drosophila)	-1.25353	Dr.3546.1.S1_at
slc35c2	solute carrier family 35, member C2	-1.25343	Dr.7973.1.S1_at
fam60al	family with sequence similarity 60, member A, like	-1.25162	Dr.12768.1.A1_at
rnf146	E3 ubiquitin-protein ligase ring finger protein 146	-1.24944	Dr.12666.1.S1_at
sepw2b	selenoprotein W, 2b	-1.24707	Dr.7379.1.A1_at
timm17a	translocase of inner mitochondrial membrane 17 homolog A (yeast)	-1.24665	Dr.3096.1.A1_at
itih4	inter-alpha (globulin) inhibitor H4 isoform 2	-1.24605	Dr.2960.1.A1_at
vamp4	vesicle-associated membrane protein 4	-1.24466	Dr.11192.1.A1_at
bbs2	Bardet-Biedl syndrome 2	-1.23565	Dr.1599.1.S1_at
synj1	synaptojanin 1 (synj1)	-1.23312	Dr.7683.1.A1_at
lamp2	lysosomal-associated membrane protein 2 (cd68)	-1.23183	Dr.4268.1.S1_at
grpel1	GrpE-like 1, mitochondrial	-1.23129	Dr.5829.1.A1_at
csrp1a	cysteine and glycine-rich protein 1a	-1.23076	Dr.15857.1.A1_at
adi1	acireductone dioxygenase 1 (adi1)	-1.22973	Dr.9210.2.S1_a_at
pttg1	pituitary tumor-transforming 1	-1.22832	Dr.13764.1.S1_at
psmg1	proteasome (prosome, macropain) assembly chaperone 1	-1.22761	Dr.13722.2.A1_at
ccl25b	chemokine (C-C motif) ligand 25b (chemokine CCL-C11a; ccl21)	-1.22761	Dr.9122.1.S1_at
hbs1l	HBS1-like (Hsp70 subfamily B suppressor 1-like protein)	-1.22622	Dr.9050.1.S1_at
ostm1	osteopetrosis associated transmembrane protein 1	-1.22558	Dr.517.1.A1_at
heatr3	HEAT repeat containing 3	-1.22553	Dr.4330.1.A1_at
sdf2	stromal cell-derived factor 2	-1.22515	Dr.25425.1.A1_at
lrrc17	leucine rich repeat containing 17	-1.22502	Dr.25268.1.S1_at
rnft1	RING finger and transmembrane domain-containing protein 1	-1.22347	Dr.6887.1.A1_at
ccdc82	coiled-coil domain containing 82	-1.22108	Dr.12921.1.A1_at
ap1s3b	adaptor-related protein complex 1, sigma 3 subunit, b	-1.21956	Dr.1084.1.A1_at
dusp11	dual specificity phosphatase 11 (RNA/RNP complex 1-interacting)	-1.21718	Dr.5018.1.A1_at
tmem18	Transmembrane protein 18	-1.21461	Dr.14256.1.S1_at
thbs2b	thrombospondin 2b (thbs2b)	-1.21408	Dr.25095.1.A1_at
hhip	hedgehog interacting protein-like	-1.21285	Dr.25681.1.A1_at
ccdc113	coiled-coil domain containing 113	-1.21271	Dr.15525.1.A1_at
znf451	zinc finger protein 451	-1.21269	Dr.14346.1.A1_x_at
gimap7	GTPase IMAP family member 7-like	-1.21261	Dr.23185.1.S1_at
ambpl	alpha-1-microglobulin/bikunin precursor, like	-1.2118	Dr.2426.1.S1_at
rbm7	RNA-binding protein 7	-1.21057	Dr.13662.1.S1_at
ftr14	finTRIM family, member 14 (ftr14)	-1.20827	Dr.1252.1.A1_at
slc43a2a	solute carrier family 43, member 2a	-1.20711	Dr.13039.1.S1_at
prdx1	peroxiredoxin 1 (PRDX1, zgc:110343)	-1.20706	Dr.10624.2.S1_a_at
ahsa1l	AHA1, activator of heat shock protein ATPase homolog 1, like	-1.20622	Dr.2594.1.A1_at
ppp1r7	protein phosphatase 1, regulatory (inhibitor) subunit 7 (ppp1r7)	-1.20328	Dr.26535.1.A1_at
hp	haptoglobin	-1.20158	Dr.4867.1.A1_at
arhgap30	similar to Rho GTPase-activating protein 30 (Rho-type GTPase-activating protein 30)	-1.19923	Dr.5635.3.S1_a_at
zgc:136439	thymidylyltransferase	-1.19517	Dr.25724.1.S1_at
s100a5	S100-A5-like	-1.19505	Dr.18186.1.S1_at
cacna1g	voltage-dependent calcium channel alpha 1G subunit-like	-1.19183	Dr.19023.1.A1_at
rab11b	RAB11B, member RAS oncogene family	-1.19152	Dr.16940.2.A1_at
sccpdha	saccharopine dehydrogenase a	-1.19117	Dr.4864.1.A1_at
cbx5	chromobox homolog 5 (HP1 alpha homolog, Drosophila)	-1.18993	Dr.9746.5.A2_at
mapk8ip1	mitogen-activated protein kinase 8 interacting protein 1 (mapk8ip1)	-1.18984	Dr.26296.1.A1_s_at
znhit1	zinc finger, HIT domain containing 1 (cyclin-G1-binding protein 1) (p18 Hamlet)	-1.18857	Dr.16573.2.A1_at
slc25a25	solute carrier family 25 (mitochondrial carrier; phosphate carrier), member 25	-1.18688	Dr.2863.1.A1_at
cln3	ceroid-lipofuscinosis, neuronal 3 (battenin)	-1.18646	Dr.3167.1.A1_at
rp2	retinitis pigmentosa 2 (X-linked recessive)	-1.18433	Dr.9089.1.S1_at
tax1bp3	Tax1 (human T-cell leukemia virus type I) binding protein 3	-1.17947	Dr.4788.1.S1_at
zbtb8os	zinc finger and BTB domain containing 8 opposite strand (protein archease)	-1.17694	Dr.10898.1.S1_at
fam107b	family with sequence similarity 107, member B (heat shock-inducible tumor small protein; HITS)	-1.17602	Dr.2247.1.S1_at
rala	v-ral simian leukemia viral oncogene homolog A (ras related)	-1.17594	Dr.4749.1.A1_at
snx12	sorting nexin 12	-1.17515	Dr.5299.1.S1_at
LOC562301	si:dkey-8l13.1	-1.17492	Dr.16809.1.S1_at
sdc2	syndecan 2	-1.172	Dr.12393.1.S1_at
smyd2a	N-lysine methyltransferase SMYD2-A (SET and MYND domain containing 2a)	-1.17118	Dr.14802.1.A1_at
ppp2r1b	protein phosphatase 2 (formerly 2A), regulatory subunit A, beta isoform	-1.16953	Dr.403.1.A1_at
si:ch211-133n4.4	si:ch211-133n4.4; hypothetical protein LOC559260	-1.16946	Dr.24902.1.S1_at
slc2a15b	solute carrier family 2 (facilitated glucose transporter), member 15b	-1.16924	Dr.14747.1.A1_at
rnf145	ring finger protein 145	-1.16923	Dr.734.1.S1_at
tim	timeless homolog (Drosophila) (tim)	-1.16899	DrAffx.2.64.S1_at
loxl2b	lysyl oxidase-like 2b	-1.16813	Dr.23096.1.A1_at
ptgesl	prostaglandin E synthase 2-like	-1.16514	Dr.16120.1.S1_at
lrrc59	Leucine-rich repeat-containing protein 59	-1.16146	Dr.15179.1.S1_at
LOC100005493	zgc:173614	-1.16099	Dr.14450.1.A1_at
tomm34	translocase of outer mitochondrial membrane 34	-1.16009	Dr.3075.1.S1_at
lyar	Ly1 antibody reactive homolog (cell growth-regulating nucleolar protein)	-1.15881	DrAffx.1.53.S1_at
zp4	zona pellucida sperm-binding protein 4-like	-1.15612	Dr.15160.1.A1_at
pvalb3	parvalbumin 3	-1.15602	Dr.15359.1.S1_at
mmp14b	matrix metalloproteinase 14b (membrane-inserted)	-1.15515	Dr.23324.1.A1_at
syngr1a	synaptogyrin 1a	-1.1548	Dr.15842.1.A1_at
rab12	RAB12, member RAS oncogene family	-1.15434	Dr.15011.1.A1_at
wdr3	WD repeat domain 3	-1.15355	Dr.2528.1.S1_a_at
tfa	transferrin-a	-1.1524	Dr.1889.1.S1_at
erbb2	v-erb-b2 erythroblastic leukemia viral oncogene homolog 2	-1.15083	Dr.20789.1.A1_at
anxa6	annexin A6	-1.15047	Dr.7658.1.S1_at
tmem49	transmembrane protein 49	-1.14954	Dr.982.1.S1_at
stk17a	serine/threonine kinase 17a	-1.14938	Dr.25469.1.A1_at
timm50	translocase of inner mitochondrial membrane 50 homolog (yeast)	-1.14923	Dr.5208.1.A1_at
pef	Peflin (PEF protein with a long N-terminal hydrophobic domain)(Penta-EF hand domain-containing protein 1)	-1.14911	Dr.2661.1.A1_at
cldne	claudin e	-1.14507	Dr.3454.1.S1_at
anxa1a	annexin A1a	-1.14428	Dr.59.1.S1_at
tfa	transferrin-a	-1.14408	Dr.1889.2.A1_a_at
ctnna	catenin (cadherin-associated protein), alpha	-1.14398	Dr.8148.1.S1_at
atpif1	ATPase inhibitory factor 1	-1.14075	Dr.17443.1.S1_at
sept9b	septin 9b	-1.14024	Dr.17923.2.A1_at
wdr3	WD repeat domain 3	-1.13975	Dr.2528.1.S1_x_at
prosc	proline synthetase co-transcribed homolog (bacterial)	-1.13897	Dr.2027.1.A1_at
tpd52l2b	tumor protein D52-like 2b	-1.1353	Dr.4186.1.S1_at
cmtm3	CKLF-like MARVEL transmembrane domain containing 3 (cmtm3)	-1.13201	Dr.14592.1.A1_at
cldn15la	claudin 10-like 1a (claudin 15-like a)	-1.12684	Dr.2936.1.S1_at
fam192a	family with sequence similarity 192, member A (NEFA-interacting nuclear protein NIP30)	-1.12657	Dr.138.2.S1_at
itm2ba	integral membrane protein 2Ba (ABri/ADan amyloid peptide)	-1.12637	Dr.11083.1.S1_at
pvalb9	parvalbumin 9 (oncomodulin B)	-1.12364	Dr.5434.4.S1_at
ap1m3	adaptor-related protein complex 1, mu 3 subunit	-1.12194	Dr.21190.1.A1_at
Gene symbol	Gene description	R.fold	probeset ID
Energy metabolism		up-
itih3	inter-alpha (globulin) inhibitor H3	1.77063	Dr.3639.1.S1_at
acox1	acyl-Coenzyme A oxidase 1, palmitoyl	1.74107	Dr.3576.1.A1_at
soat1	sterol O-acyltransferase (acyl-Coenzyme A: cholesterol acyltransferase) 1 (soat1)	1.6855	Dr.23925.1.A1_at
cyp17a2	cytochrome P450, family 17, subfamily A, polypeptide 2	1.60801	DrAffx.2.98.S1_at
cyp51	cytochrome P450, family 51	1.54203	Dr.1603.1.A1_at
cox4.2	cytochrome c oxidase subunit IV isoform 2 (cox4.2)	1.53607	Dr.5461.1.A1_at
alpp	alkaline phosphatase, placental (alpp)	1.5054	Dr.23813.1.S1_at
aldocb	aldolase C, fructose-bisphosphate, b	1.4915	Dr.19223.1.S2_at
serinc5	serine incorporator 5	1.4798	Dr.7467.1.S1_at
cox6b1	cytochrome c oxidase subunit Vib polypeptide 1 (cox6b1)	1.42269	Dr.956.1.S1_at
iplag2	calcium-independent phospholipase A2-gamma-like	1.41911	Dr.11748.1.A1_at
gapdhs	glyceraldehyde-3-phosphate dehydrogenase, spermatogenic	1.39088	Dr.1194.1.S1_at
d2hgdh	D-2-hydroxyglutarate dehydrogenase	1.3807	Dr.16884.1.A1_at
acsl5	acyl-CoA synthetase long-chain family member 5 (acsl5)	1.3709	Dr.25098.1.S1_at
arg2	arginase, type II	1.36253	Dr.2022.1.A1_at
ctu1	cytoplasmic tRNA 2-thiolation protein 1 (ctu1)	1.36021	Dr.16543.1.S1_at
galk2	galactokinase 2	1.35326	Dr.23694.1.A1_x_at
cyp11a1	cytochrome P450, subfamily XIA, polypeptide 1	1.35048	Dr.6337.1.S1_at
cyp27a1.4	cytochrome P450, family 27, subfamily A, polypeptide 1, gene 4 (cyp27a1.4)	1.34654	Dr.23722.1.S1_at
gapdhs	glyceraldehyde-3-phosphate dehydrogenase, spermatogenic	1.34284	AFFX-Dr-GAPDH-3_at
galcb	galactosylceramidase b	1.3366	Dr.16713.1.S1_at
galk2	galactokinase 2	1.33381	Dr.23694.1.A1_at
gpia	glucose phosphate isomerase a	1.3296	Dr.11244.1.S1_at
fsta	Follistatin-A Precursor (Follistatin-1)(zFst1)(Activin-binding protein)	1.32585	Dr.198.1.S2_at
tmem180	transmembrane protein 180	1.32236	Dr.21310.1.A1_at
cyp26b1	cytochrome P450, family 26, subfamily b, polypeptide 1	1.32167	Dr.180.1.A1_at
ndufb2	NADH dehydrogenase (ubiquinone) 1 beta subcomplex, 2, 8kDa	1.31213	Dr.9423.1.S1_at
cyp51	cytochrome P450, family 51	1.30919	Dr.1603.1.A1_x_at
acsl1	acyl-CoA synthetase long-chain family member 1	1.30429	Dr.20398.1.A1_x_at
C11orf54	Ester hydrolase C11orf54 homolog	1.3012	Dr.3539.1.A1_at
fuom	Protein fucU homolog (fucose mutarotase)	1.29647	Dr.12956.1.S1_at
pcmt	l-isoaspartyl protein carboxyl methyltransferase	1.28927	Dr.19446.2.S1_a_at
ak3	adenylate kinase 3	1.28856	Dr.7466.1.S1_at
psd3l	pleckstrin and Sec7 domain containing 3, like	1.28689	Dr.22807.1.A1_at
tmx1	thioredoxin-related transmembrane protein 1	1.28068	Dr.21412.1.A1_at
pkm2a	pyruvate kinase, muscle, a	1.27751	Dr.7952.1.S1_at
alkbh5	alkylated DNA repair protein alkB homolog 5	1.27409	Dr.13995.1.A1_at
dhrs13a.2	dehydrogenase/reductase (SDR family) member 13a.2 (dhrs13a.2)	1.26758	Dr.691.1.S1_at
sec24	sec24-like	1.2643	Dr.14350.1.A1_at
plg	plasminogen	1.25862	Dr.3645.1.S1_at
acsl1	acyl-CoA synthetase long-chain family member 1	1.25299	Dr.20398.1.A1_at
ugt2a6	UDP glucuronosyltransferase 2 family, polypeptide A6	1.25249	Dr.21849.1.A1_at
aldocb	aldolase C, fructose-bisphosphate, b	1.2496	Dr.19223.1.S1_at
cers2b	ceramide synthase 2b (cers2b)	1.24866	Dr.13385.1.S1_at
fads2	fatty acid desaturase 2	1.24617	Dr.4938.1.S1_at
hexa	hexosaminidase A (alpha polypeptide)	1.24062	Dr.5384.1.S1_at
pigp	phosphatidylinositol glycan, class P	1.24045	Dr.5308.1.A1_at
ppt2	palmitoyl-protein thioesterase 2	1.24029	Dr.12337.2.A1_a_at
sc5dl	sterol-C5-desaturase (ERG3 delta-5-desaturase homolog, S. cerevisiae)-like (sc5dl)	1.23665	Dr.9875.1.A1_at
dhrs11	dehydrogenase/reductase (SDR family) member 11	1.23625	Dr.15783.1.S1_at
pfkfb4l	6-phosphofructo-2-kinase/fructose-2,6-biphosphatase 4, like	1.22688	Dr.13097.1.S1_at
fsta	Follistatin-A Precursor (Follistatin-1)(zFst1)(Activin-binding protein)	1.22279	Dr.198.1.S1_at
ppargc1b	peroxisome proliferator-activated receptor (ppargc1b)	1.22245	Dr.26307.1.A1_at
cyp26a1	cytochrome P450, subfamily XXVIA, polypeptide 1	1.22162	Dr.5757.1.S1_at
elovl7a	ELOVL family member 7, elongation of long chain fatty acids (yeast) a	1.22054	Dr.7010.1.S1_at
nnmt	nicotinamide N-methyltransferase	1.21217	Dr.26459.1.S1_at
adipor2	adiponectin receptor 2	1.20678	Dr.10050.1.A1_at
pcmt	l-isoaspartyl protein carboxyl methyltransferase	1.20351	Dr.19446.1.S1_at
sgsh	N-sulfoglucosamine sulfohydrolase (sulfamidase)	1.20287	Dr.7188.1.A1_at
ces2	carboxylesterase 2 (intestine, liver)	1.19658	Dr.25406.1.A1_at
folh1	folate hydrolase (prostate-specific membrane antigen) 1	1.19484	Dr.16405.1.S1_at
hsd3b1	hydroxy-delta-5-steroid dehydrogenase, 3 beta- and steroid delta-isomerase 1	1.1911	Dr.24984.1.S1_at
prkcsh	protein kinase C substrate 80K-H	1.1906	Dr.1099.1.S1_at
opn1sw1	opsin 1 (cone pigments), short-wave-sensitive 1	1.18668	Dr.8194.1.S1_at
man2b1	mannosidase, alpha, class 2B, member 1	1.18632	Dr.5214.2.A1_at
cecr1a	cat eye syndrome chromosome region, candidate 1a	1.1854	Dr.2989.1.A1_at
cyp27a1.4	cytochrome P450, family 27, subfamily A, polypeptide 1, gene 4 (cyp27a1.4)	1.18436	Dr.23722.2.A1_at
pde9a	phosphodiesterase 9A	1.18158	Dr.20838.1.A1_at
pank1a	pantothenate kinase 1a	1.16982	Dr.6506.1.A1_at
nme4	non-metastatic cells 4, protein expressed in	1.16841	Dr.24311.1.S1_at
pfkfb1	6-phosphofructo-2-kinase/fructose-2,6-biphosphatase 1	1.16812	Dr.7274.1.S1_at
shmt1	serine hydroxymethyltransferase 1 (shmt1)	1.16673	Dr.9737.1.S1_at
cox8	Cytochrome c oxidase polypeptide VIII-heart, mitochondrial-like	1.16614	Dr.14903.1.S1_at
hdlbp	high density lipoprotein binding protein	1.16557	Dr.204.1.A1_at
atp1a1	ATPase, Na+/K+ transporting, alpha 1 polypeptide	1.16508	Dr.888.1.S1_at
pgam1b	phosphoglycerate mutase 1b	1.16238	Dr.6819.1.A1_at
st6gal1	ST6 beta-galactosamide alpha-2,6-sialyltranferase 1	1.16067	Dr.25704.1.A1_at
dhcr7	7-dehydrocholesterol reductase	1.15817	Dr.18226.1.A1_at
eno1	enolase 1, (alpha)	1.15114	Dr.4724.1.S1_at
adi1	1,2-dihydroxy-3-keto-5-methylthiopentene dioxygenase. Aci-reductone dioxygenase(ARD)	1.1481	Dr.20538.1.A1_at
atp1a1a.4	ATPase, Na+/K+ transporting, alpha 1a.4 polypeptide	1.14587	Dr.10719.1.S1_at
guk1a	guanylate kinase 1a (guk1a)	1.13892	Dr.25557.1.A1_s_at
cox6c	cytochrome c oxidase, subunit VIc (COX6C)	1.1381	Dr.10273.1.S1_at
cecr1a	cat eye syndrome chromosome region, candidate 1a	1.13348	Dr.6065.1.S1_at
ugt2a	UDP glucuronosyltransferase 2 family, polypeptide A (ugt2a)	1.13296	Dr.11419.1.A1_at
Gene symbol	Gene description	R.fold	probeset ID
Energy metabolism		down-
aldh8a1	aldehyde dehydrogenase 8 family, member A1	-2.85079	Dr.16380.1.A1_at
pklr	pyruvate kinase, liver and RBC	-2.04382	Dr.1699.1.A1_at
mpdu1b	mannose-P-dolichol utilization defect 1b	-2.03978	Dr.23652.1.A1_at
mdh1b	malate dehydrogenase 1b, NAD (soluble)	-1.79239	Dr.9860.1.S1_at
phyhd1	phytanoyl-CoA dioxygenase domain containing 1	-1.55563	Dr.19735.1.S1_at
hrasls	HRAS-like suppressor (phospholipid-metabolizing enzyme A-C1)	-1.55393	Dr.18072.1.S1_at
glb1l	galactosidase, beta 1-like	-1.54793	Dr.12080.1.A1_at
ftcd	formiminotransferase cyclodeaminase (ftcd)	-1.49585	Dr.17508.1.A1_at
cyb5b	cytochrome b5 type B	-1.42257	Dr.24266.1.S1_at
nudt3a	nudix (nucleoside diphosphate linked moiety X)-type motif 3a	-1.42246	Dr.17355.1.S1_at
ptgr1	prostaglandin reductase 1 (leukotriene B4 12-hydroxydehydrogenase)	-1.41992	Dr.880.1.A1_at
dhrs13b	dehydrogenase/reductase (SDR family) member 13b (dhrs13b)	-1.37549	Dr.16687.1.S1_at
mpst	mercaptopyruvate sulfurtransferase	-1.349	Dr.18698.1.A1_at
fam213b	family with sequence similarity 213, member B (fam213b) (prostamide/prostaglandin F synthase)	-1.3459	Dr.23441.1.S1_at
rbp4	retinol binding protein 4, plasma	-1.34444	Dr.5479.1.S1_at
dhfr	dihydrofolate reductase	-1.33487	Dr.11722.1.S1_at
rbp4l	retinol binding protein 4, like	-1.32971	Dr.10292.1.S1_at
mgst3	microsomal glutathione S-transferase 3 (mgst3)	-1.32616	Dr.16655.1.S1_at
alkbh6	alkB, alkylation repair homolog 6 (probable alpha-ketoglutarate-dependent dioxygenase ABH6)	-1.32498	Dr.19785.1.A1_at
nme3	non-metastatic cells 3, protein expressed in	-1.32489	Dr.1125.1.S1_at
pla2g4c	Phospholipase A2, group IVC (cytosolic, calcium-independent)-like	-1.32438	Dr.20839.1.A1_x_at
pla2g12a	phospholipase A2, group XIIA (pla2g12a)	-1.32433	Dr.20271.1.S1_at
ctbs	chitobiase, di-N-acetyl-	-1.32066	Dr.6897.1.S1_at
dhrs13b	dehydrogenase/reductase (SDR family) member 13b (dhrs13b)	-1.30861	Dr.16687.2.A1_at
selo	selenoprotein O	-1.30148	Dr.8850.1.A1_at
ahcy	S-adenosylhomocysteine hydrolase	-1.2961	Dr.12906.1.A1_at
rbp2a	retinol binding protein 2a, cellular	-1.2911	Dr.15054.1.S1_at
apom	apolipoprotein M	-1.28958	Dr.13681.1.S1_at
stra6	stimulated by retinoic acid gene 6 homolog (mouse)	-1.2772	Dr.5258.1.A1_at
napepld	N-acyl phosphatidylethanolamine phospholipase D	-1.27152	Dr.3266.1.A1_at
lpcat4	lysophosphatidylcholine acyltransferase 4	-1.27146	Dr.3466.1.A1_at
atp5sl	ATP synthase subunit s-like protein-like	-1.267	Dr.18554.1.A1_at
wdtc1	WD and tetratricopeptide repeats 1	-1.26382	Dr.3831.1.A1_at
LOC100126020	1-phosphatidylinositol phosphodiesterase-like /// zgc:174938	-1.25638	Dr.17823.1.S1_at
fhit	fragile histidine triad gene	-1.25299	Dr.25608.1.A1_at
prps1b	phosphoribosyl pyrophosphate synthetase 1B	-1.24573	Dr.7674.1.S1_at
chsy3	chondroitin sulfate synthase 3	-1.24263	Dr.19.1.A1_at
pck1	phosphoenolpyruvate carboxykinase 1 (soluble)	-1.2413	Dr.26132.1.S1_at
hao1	hydroxyacid oxidase (glycolate oxidase) 1	-1.23845	Dr.2132.1.A1_at
LOC619255	zgc:114181	-1.23832	Dr.5167.1.A1_at
impdh1b	inosine 5'-phosphate dehydrogenase 1b	-1.23645	Dr.25685.1.A1_at
hadha	hydroxyacyl-Coenzyme A dehydrogenase/3-ketoacyl-Coenzyme A thiolase/enoyl-Coenzyme A hydratase, alpha subunit	-1.23471	Dr.765.1.A1_at
cpt1a	carnitine palmitoyltransferase 1A (Liver) (CPT1A)	-1.22797	Dr.4467.1.S1_at
apob	apolipoprotein B (including Ag(x) antigen) (apob)	-1.22225	Dr.22100.1.A1_at
pi4k2b	phosphatidylinositol 4-kinase type 2 beta	-1.22159	Dr.14727.1.A1_at
dct	dopachrome tautomerase (tyrosinase-related protein 2)	-1.22057	Dr.10336.1.S1_at
ucp1	uncoupling protein 1	-1.22044	Dr.4905.1.S1_at
ca15b	carbonic anhydrase XV b	-1.22005	Dr.25133.11.S1_at
lect1	leukocyte cell derived chemotaxin 1	-1.21747	Dr.4827.1.A1_at
dusp11	dual specificity phosphatase 11 (RNA/RNP complex 1-interacting)	-1.21718	Dr.5018.1.A1_at
pla2g12b	phospholipase A2, group XIIB	-1.21377	Dr.3568.1.S1_at
ca2	carbonic anhydrase II	-1.21084	Dr.10405.1.S1_at
aldh6a1	aldehyde dehydrogenase 6A1	-1.2107	Dr.7336.1.A1_at
cahz	carbonic anhydrase	-1.20869	Dr.450.1.S1_at
akr7a2	aldo-keto reductase family 7, member A2 (aflatoxin aldehyde reductase)	-1.20825	Dr.4274.1.A1_at
pla2g4c	Phospholipase A2, group IVC (cytosolic, calcium-independent)-like	-1.20662	Dr.20839.1.A1_at
scd	stearoyl-CoA desaturase	-1.20001	Dr.18661.1.A1_at
scp2	sterol carrier protein 2	-1.19827	Dr.11540.1.A1_at
hadh	hydroxyacyl-Coenzyme A dehydrogenase	-1.19729	Dr.2045.1.A1_at
hsd17b10	hydroxysteroid (17-beta) dehydrogenase 10	-1.19644	Dr.22828.1.A1_at
fmo5	flavin containing monooxygenase 5	-1.1948	Dr.9751.1.S1_at
hsd3b7	hydroxy-delta-5-steroid dehydrogenase, 3 beta- and steroid delta-isomerase	-1.1943	Dr.10542.1.S1_at
pdxka	pyridoxal (pyridoxine, vitamin B6) kinase a	-1.19367	Dr.835.1.A1_at
ugt1a	UDP glucuronosyltransferase 1 family polypeptide a (ugt1a)	-1.1921	Dr.3029.1.A1_at
acss3	acyl-CoA synthetase short-chain family member 3	-1.19045	Dr.23501.1.A1_at
tpk1	thiamin pyrophosphokinase 1 (tpk1)	-1.19035	Dr.21125.1.A1_at
gnpda1	glucosamine-6-phosphate deaminase 1	-1.18635	Dr.18431.1.S1_at
glud1b	glutamate dehydrogenase 1b	-1.18582	Dr.2938.1.S1_at
acyp1	acylphosphatase 1, erythrocyte (common) type	-1.18319	Dr.22830.1.A1_at
mthfd1	methylenetetrahydrofolate dehydrogenase (NADP+ dependent)	-1.1829	Dr.7124.1.S1_at
pitpnbl	phosphatidylinositol transfer protein, beta, like	-1.18036	Dr.209.1.S1_at
abcc6	ATP-binding cassette, sub-family C (CFTR/MRP), member 6	-1.17996	Dr.11429.1.A1_at
gcnt4	glucosaminyl (N-acetyl) transferase 4, core 2	-1.17994	Dr.21590.1.A1_at
fabp1b.1	fatty acid binding protein 1b, tandem duplicate 1	-1.17979	Dr.24261.1.S1_at
msrb3	methionine sulfoxide reductase B3	-1.17874	Dr.3730.1.A1_at
Bem46	bud emergence (BEM)46 - like	-1.17821	Dr.22246.1.A1_at
zgc:163000	Protein EMI5 homolog	-1.17742	Dr.8010.1.S1_at
abcf2	ATP-binding cassette, sub-family F (GCN20), member 2	-1.17697	Dr.24208.1.S1_at
decr1	2,4-dienoyl CoA reductase 1, mitochondrial	-1.17656	Dr.15687.1.S1_x_at
acp5a	acid phosphatase 5a, tartrate resistant	-1.17605	Dr.1508.1.S1_at
gale	UDP-galactose-4-epimerase	-1.17516	Dr.987.1.S1_at
lpl	lipoprotein lipase	-1.17306	Dr.20185.1.S1_at
sdc2	syndecan 2	-1.172	Dr.12393.1.S1_at
pomgnt1	protein O-linked mannose beta1,2-N-acetylglucosaminyltransferase	-1.17177	Dr.16203.1.A1_at
adh8b	alcohol dehydrogenase 8b	-1.17157	Dr.16130.1.S1_at
lipf	lipase, gastric	-1.16986	Dr.4249.1.S1_at
atpaf1	ATP synthase mitochondrial F1 complex assembly factor 1	-1.16844	Dr.24740.1.A1_at
dut	dUTP pyrophosphatase	-1.16838	Dr.1438.1.S1_at
gcdhl	glutaryl-Coenzyme A dehydrogenase, like	-1.16772	Dr.14829.1.A1_at
ptgesl	prostaglandin E synthase 2-like	-1.16514	Dr.16120.1.S1_at
gapdh	glyceraldehyde-3-phosphate dehydrogenase	-1.16201	Dr.917.1.S1_at
LOC553440	si:dkey-11e23.4	-1.16151	Dr.16494.1.A1_at
gmppaa	Mannose-1-phosphate guanyltransferase alpha-A (GTP-mannose-1-phosphate guanylyltransferase subunit alpha-A)(GDP-mannose pyrophosphorylase A-A)	-1.1609	Dr.14482.1.A1_at
hprt1	hypoxanthine phosphoribosyltransferase 1	-1.16022	Dr.1668.1.S1_at
apoIV	apolipoprotein A-IV	-1.15764	Dr.19663.1.A1_at
mmp14b	matrix metalloproteinase 14b (membrane-inserted)	-1.15515	Dr.23324.1.A1_at
hsdl2	hydroxysteroid dehydrogenase like 2	-1.15433	Dr.3647.1.A1_at
mthfd2	methylenetetrahydrofolate dehydrogenase (NADP+ dependent) 2, methenyltetrahydrofolate cyclohydrolase	-1.15367	Dr.5222.1.S1_at
ldhba	lactate dehydrogenase Ba	-1.1527	Dr.729.1.S1_at
uroc1	urocanase domain containing 1	-1.14968	Dr.11958.1.A1_at
nfs1	NFS1 nitrogen fixation 1 (S. cerevisiae)	-1.14113	Dr.26514.1.A1_at
umps	uridine monophosphate synthetase	-1.1402	Dr.8999.1.S1_at
rbb4	retinoblastoma binding protein 4	-1.13809	Dr.2741.1.S1_at
hoga1	Dihydrodipicolinate synthase-like, mitochondrial Precursor (DHDPS-like protein) (4-hydroxy-2-oxoglutarate aldolase 1)	-1.13201	Dr.25699.1.A1_at
cycsb	cytochrome c, somatic b (cycsb)	-1.09423	Dr.9746.8.S1_at
Gene symbol	Gene description	R.fold	probeset ID
Transcription		up-
dcps	mRNA decapping enzyme (dcps)	1.57128	Dr.26332.1.A1_s_at
zbtb16	zinc finger and BTB domain containing 16	1.44306	Dr.11457.1.S1_at
mphosph8	M-phase phosphoprotein 8	1.44185	Dr.8658.1.A1_at
mlf1	myeloid leukemia factor 1 (mlf1)	1.44138	Dr.12489.1.S1_at
ints7	integrator complex subunit 7	1.43955	Dr.17434.1.S1_a_at
mphosph8	M-phase phosphoprotein 8	1.40904	Dr.8835.2.S1_at
nr0b2a	nuclear receptor subfamily 0, group B, member 2a	1.39039	Dr.11590.1.A1_at
ckap4 = p63	cytoskeleton-associated protein 4 (type-II transmembrane protein p63)	1.33706	Dr.881.1.A1_at
hlfa	hepatic leukemia factor a (hlfa)	1.31495	Dr.14326.1.A1_at
kiaa2018	kiaa2018	1.29768	Dr.8001.4.A1_at
pabpc1b	poly A binding protein, cytoplasmic 1 b	1.29027	Dr.11392.1.A1_at
brf1	BRF1 homolog, subunit of RNA polymerase III transcription initiation factor IIIB	1.26196	Dr.20342.1.S1_at
med11	mediator complex subunit 11	1.25379	Dr.19071.1.A1_at
six4a	sine oculis homeobox homolog 4a	1.22214	Dr.9781.1.S1_at
klf10	Kruppel-like factor 10	1.22191	Dr.22938.1.A1_at
papd1	PAP associated domain containing 1-like (mitochondrial poly(A) polymerase; mtpap)	1.21203	Dr.17344.1.A1_at
rassf8b	Ras association (RalGDS/AF-6) domain family 8b	1.20635	Dr.6913.1.S1_at
ddx20	DEAD (Asp-Glu-Ala-Asp) box polypeptide 20	1.20173	Dr.17722.1.A1_at
tfe3a	transcription factor binding to IGHM enhancer 3a	1.20045	Dr.22616.1.A1_at
creb3l3	cAMP responsive element binding protein 3-like 3 (creb3l3)	1.18465	Dr.11558.1.A1_at
aebp1	AE binding protein 1 (AEBP1)	1.18432	Dr.1484.1.A1_at
ddx17	DEAD (Asp-Glu-Ala-Asp) box helicase 17 (ddx17)	1.1837	Dr.10602.1.A1_at
junb	jun B proto-oncogene	1.17968	Dr.10326.1.S1_at
dlx5a	Homeobox protein Dlx5a (DLX-4)(Distal-less homeobox protein 5a)	1.16782	Dr.429.1.S1_at
zbtb7a	zinc finger and BTB domain containing 7a	1.16683	Dr.3469.1.A1_at
rbm5	RNA binding motif protein 5	1.16512	Dr.24454.1.S1_at
wrd77	WD repeat domain 77	1.15656	Dr.24325.1.A1_at
irf5	interferon regulatory factor 5	1.15205	Dr.7758.1.A1_at
fos	v-fos FBJ murine osteosarcoma viral oncogene homolog	1.14885	Dr.12986.1.A1_a_at
rfx4	regulatory factor X, 4 (rfx4)	1.14531	Dr.17946.1.S1_at
rnaseh1	ribonuclease H1	1.14362	Dr.16522.1.A1_at
dlx4a	Homeobox protein Dlx4a (DLX-8)(Distal-less homeobox protein 4a)	1.13977	Dr.158.1.S1_at
nfia	nuclear factor I/A	1.13939	Dr.15268.1.A1_at
gtf2f1	general transcription factor IIF, polypeptide 1	1.13763	Dr.11641.1.S1_at
klf11a	Kruppel-like factor 11a	1.12465	Dr.3238.1.A1_at
Gene symbol	Gene description	R.fold	probeset ID
Transcription		down-
sox19b	SRY-box containing gene 19b	-1.80185	Dr.25405.1.A1_at
mettl11a	methyltransferase like 11A	-1.67813	Dr.4037.1.A1_at
noc2l	nucleolar complex associated 2 homolog (S. cerevisiae)	-1.4221	Dr.2399.1.A1_at
dbx1b	developing brain homeobox 1b	-1.36373	Dr.8072.1.S1_at
junbb	jun B proto-oncogene b	-1.35619	Dr.737.1.A1_at
znf631	zinc finger protein 613-like	-1.35272	Dr.15751.1.A1_at
exosc4	exosome component 4	-1.33208	Dr.9715.3.S1_a_at
her4.2	hairy-related 4.2 (her4.2)	-1.32368	Dr.20386.1.S1_at
exosc4	exosome component 4	-1.30735	Dr.9715.1.S1_a_at
znf451	zinc finger protein 451	-1.30111	Dr.14346.1.A1_a_at
ddx19	DEAD/H (Asp-Glu-Ala-Asp/His) box polypeptide 19 (DBP5 homolog, yeast)	-1.29283	Dr.19274.1.S2_at
her4.2/3	hairy-related 4.2 (her4.2)	-1.29052	Dr.5372.9.S1_s_at
wdr11	WD repeat domain 11	-1.26985	Dr.8802.1.A1_at
id2b	inhibitor of DNA binding 2, dominant negative helix-loop-helix protein, b	-1.2678	Dr.12836.2.A1_at
ftsj1	FtsJ homolog 1 (E. coli)	-1.25927	Dr.2885.1.S1_at
prr11	Proline-rich protein 11-like (transcription repressor of MHCII)	-1.25728	Dr.13586.1.A1_at
her3	hairy-related 3	-1.25707	Dr.20143.1.S1_at
ddx11	DEAD/H (Asp-Glu-Ala-Asp/His) box polypeptide 11	-1.25577	Dr.245.1.A1_at
C14orf166	UPF0568 protein C14orf166 homolog	-1.25394	Dr.15737.1.S1_at
aebp2	AE binding protein 2	-1.24785	Dr.24760.1.A1_at
her4.2	hairy-related 4.2-like (her4.2)	-1.24466	Dr.5372.7.A1_x_at
tagln3	transgelin 3	-1.24378	Dr.3966.1.A1_at
her4.2	hairy-related 4.2-like (her4.2)	-1.23997	Dr.5372.7.A1_at
exosc4	exosome component 4	-1.23942	Dr.9715.3.S1_x_at
prpf3	PRP3 pre-mRNA processing factor 3 homolog (yeast) (U4/U6 small nuclear ribonucleoprotein Prp3))	-1.23584	Dr.6366.1.A1_at
C14orf166	UPF0568 protein C14orf166 homolog	-1.2299	Dr.17378.1.S1_at
ctnnbl1	catenin, beta like 1	-1.22767	Dr.3048.1.A1_at
otpb	orthopedia homolog b	-1.21867	Dr.8118.1.A1_at
tmem18	Transmembrane protein 18	-1.21461	Dr.14256.1.S1_at
zranb2	zinc finger, RAN-binding domain containing 2	-1.21296	Dr.949.1.S1_at
znf451	zinc finger protein 451	-1.21269	Dr.14346.1.A1_x_at
rbm7	RNA-binding protein 7	-1.21057	Dr.13662.1.S1_at
h2afx	H2A histone family, member X	-1.20963	Dr.17357.1.A1_at
ddx19	DEAD/H (Asp-Glu-Ala-Asp/His) box polypeptide 19 (DBP5 homolog, yeast)	-1.20714	Dr.19274.1.S1_at
sox11b	SRY-box containing gene 11b	-1.20699	Dr.5112.1.S1_at
ftsjd2	FtsJ methyltransferase domain containing 2	-1.2069	Dr.5090.1.S1_at
zic6	zic family member 6	-1.20605	Dr.22887.1.A1_at
pop4	processing of precursor 4, ribonuclease P/MRP subunit	-1.20342	Dr.6289.1.S1_at
lsm4	LSM4 homolog, U6 small nuclear RNA associated (S. cerevisiae)	-1.2018	Dr.11330.1.S1_at
zmat2	zinc finger, matrin type 2	-1.20092	Dr.3190.2.A1_at
barhl2	barH-like 2 homeobox protein	-1.19923	Dr.16934.1.A1_at
txnl4a	thioredoxin-like 4A	-1.19916	Dr.23353.1.S1_at
cd2bp2	CD2 antigen (cytoplasmic tail) binding protein 2	-1.19156	Dr.14117.1.S1_at
sox21b	SRY-box containing gene 21 b	-1.19137	Dr.14800.1.A1_at
ddx19	DEAD/H (Asp-Glu-Ala-Asp/His) box polypeptide 19 (DBP5 homolog, yeast) (ddx19)	-1.19101	Dr.10243.1.A1_at
cpsf3l = int11	Integrator complex subunit 11 (Int11);Cleavage and polyadenylation-specific factor 3-like protein)(CPSF3-like protein);	-1.19062	Dr.20157.1.S1_at
hdac6	histone deacetylase 6	-1.18869	Dr.4465.1.A1_at
mkrn1	makorin ring finger protein 1	-1.18858	Dr.26357.1.A1_at
commd7	COMM domain containing 7	-1.18625	Dr.1509.1.A1_at
znf84	zinc finger protein 84-like	-1.18589	Dr.25373.1.A1_at
coe2	transcription factor COE2	-1.18356	Dr.611.1.S1_at
tcerg1	transcription elongation regulator 1-like	-1.17982	Dr.2161.2.A1_a_at
ddx42	DEAD (Asp-Glu-Ala-Asp) box polypeptide 42 (ddx42)	-1.17844	Dr.9785.1.A1_at
lsm12b	Protein LSM12 homolog B	-1.17471	Dr.16617.1.S1_at
zscan20	zinc finger and SCAN domain containing 20-like	-1.1737	Dr.16699.1.A1_at
hnrnpu	heterogeneous nuclear ribonucleoprotein U	-1.17249	Dr.25822.3.S1_at
smyd2a	N-lysine methyltransferase SMYD2-A (SET and MYND domain containing 2a)	-1.17118	Dr.14802.1.A1_at
loxl2b	lysyl oxidase-like 2b	-1.16813	Dr.23096.1.A1_at
phb2	prohibitin 2	-1.16792	Dr.11627.1.S1_at
mphosph8	M-phase phosphoprotein 8	-1.16547	Dr.8835.1.A1_at
gpn1	GPN-loop GTPase 1	-1.16518	Dr.26377.1.A1_at
lsm7	LSM7 homolog, U6 small nuclear RNA associated (S. cerevisiae)	-1.16301	Dr.10033.1.S1_at
dnmt3b	DNA (cytosine-5-)-methyltransferase 3 beta	-1.15816	Dr.2883.1.A1_at
srsf2b	serine/arginine-rich splicing factor 2b (splicing factor, arginine/serine-rich 2)	-1.15325	Dr.5070.1.S1_at
sox19a	SRY-box containing gene 19a	-1.15233	Dr.20910.1.S1_at
polr2l	polymerase (RNA) II (DNA directed) polypeptide L	-1.14403	Dr.13705.1.A1_at
rbm4.1	RNA binding motif protein 4.1	-1.14283	Dr.21594.1.A1_at
rbb4	retinoblastoma binding protein 4	-1.13809	Dr.2741.1.S1_at
tceb2	transcription elongation factor B (SIII), polypeptide 2 (18kD, elongin B). hypothetical LOC569097	-1.13648	Dr.15940.1.A1_at
prmt2	protein arginine methyltransferase 2	-1.13199	Dr.14510.1.A1_at
sox11b	SRY-box containing gene 11b	-1.12953	Dr.5112.1.S2_at
gtf2b	general transcription factor IIB	-1.12547	Dr.11866.1.S1_at
pde12	phosphodiesterase 12 (pde12)	-1.12526	Dr.1793.1.A1_at
mir429b	microRNA mir-429b (mir429b)	-1.1143	Dr.13865.1.A1_at
Gene symbol	Gene description	R.fold	probeset ID
Protein modification and degradation		up-
ube2d2	ubiquitin-conjugating enzyme E2D 2 (UBC4/5 homolog, yeast)	1.50088	Dr.7352.1.A1_at
fbxo44	F-box protein 44	1.49095	Dr.15970.1.S1_at
map7d1b	microtubule-associated protein 7 domain containing 1b (map7d1b)	1.31449	Dr.6204.1.A1_at
rad1	RAD1 homolog (S. pombe)	1.30904	Dr.12498.1.S1_at
dnajc11	DnaJ (Hsp40) homolog, subfamily C, member 11	1.3081	Dr.9382.1.S1_at
zc3h15	zinc finger CCCH-type containing 15	1.27555	Dr.24762.1.S1_at
hspb1 (=hsp25; hsp27)	heat shock protein, alpha-crystallin-related, 1 (=hsp25; hsp27)	1.27295	Dr.12378.1.S1_at
zc3h18	zinc finger CCCH-type containing 18	1.26738	Dr.24473.1.A1_at
sec24	sec24-like	1.2643	Dr.14350.1.A1_at
plg	plasminogen	1.25862	Dr.3645.1.S1_at
ugt2a6	UDP glucuronosyltransferase 2 family, polypeptide A6	1.25249	Dr.21849.1.A1_at
fbxl5	F-box and leucine-rich repeat protein 5	1.23754	Dr.4164.1.A1_at
ero1l	Endoplasmic oxidoreductin-1-like protein	1.22976	Dr.26483.1.S1_at
napsa	napsin A aspartic peptidase	1.22017	Dr.1302.1.A1_at
nbr1	next to BRCA1 gene 1 protein	1.21675	Dr.12661.2.S1_at
nbr1	next to BRCA1 gene 1 protein	1.20957	Dr.12661.1.A1_at
ncoat	nuclear receptor coactivator 4	1.19765	Dr.19590.2.A1_a_at
uchl5	ubiquitin carboxyl-terminal hydrolase CYLD-like	1.19083	Dr.13081.1.A1_at
rnf115	Rabring 7 (E3 ubiquitin-protein ligase RNF115 = zinc finger protein 364)	1.18878	Dr.15141.1.A1_at
znrf2	zinc and ring finger 2	1.1882	Dr.13813.1.A1_at
mylipa	E3 ubiquitin-protein ligase MYLIP-A (Myosin regulatory light chain-interacting protein A)	1.18793	Dr.20935.1.S1_at
klhl11	kelch-like 11 (Drosophila)	1.18537	Dr.12709.1.S1_at
ncoa4	nuclear receptor coactivator 4	1.17943	Dr.13792.1.S1_at
uchl5	ubiquitin carboxyl-terminal hydrolase CYLD-like	1.17884	Dr.18343.1.A1_at
egln3	egl nine homolog 3 (C. elegans)	1.16622	Dr.9457.1.A1_at
psen1	presenilin 1	1.14441	Dr.8310.1.S1_at
mst1	macrophage stimulating 1 (hepatocyte growth factor-like)	1.14355	Dr.12399.1.S1_at
klhl26	kelch-like 26 (Drosophila)	1.14152	Dr.16233.1.A1_at
ugt2a	UDP glucuronosyltransferase 2 family, polypeptide A (ugt2a)	1.13296	Dr.11419.1.A1_at
cav1	caveolin 1	1.12264	Dr.20769.1.A1_at
psmb8	proteasome (prosome, macropain) subunit, beta type, 8	1.12231	Dr.7957.1.S1_at
Gene symbol	Gene description	R.fold	probeset ID
Protein modification and degradation		down-
pcmt	l-isoaspartyl protein carboxyl methyltransferase	-1.9639	Dr.372.1.S1_at
rad23b	RAD23 homolog B (S. cerevisiae)	-1.74512	Dr.15153.2.S1_at
fbxo25	F-box protein 25	-1.52816	Dr.25520.1.A1_at
uchl5	ubiquitin carboxyl-terminal hydrolase L5	-1.48158	Dr.26391.2.S1_at
hspb8	heat shock protein, alpha-crystallin-related, b8 (hspb8 )	-1.44627	Dr.5687.1.A1_at
fgg	fibrinogen, gamma polypeptide	-1.40722	Dr.4907.1.S1_at
spcs2	signal peptidase complex subunit 2 homolog (S. cerevisiae)	-1.36927	Dr.5599.1.S1_at
rad23b	RAD23 homolog B (S. cerevisiae)	-1.3601	Dr.15153.1.A1_at
psmd10	proteasome (prosome, macropain) 26S subunit, non-ATPase, 10	-1.29368	Dr.10290.1.A1_at
uchl5	ubiquitin carboxyl-terminal hydrolase L5	-1.28698	Dr.26391.1.A1_at
klhl18	kelch-like 18 (Drosophila)	-1.28406	Dr.21062.1.S1_at
rnf4	e3 ubiquitin ligase RNF4	-1.2821	Dr.17303.1.S1_at
fam105ba	family with sequence similarity 105, member B, a	-1.27636	Dr.6181.1.S1_at
shfm1	split hand/foot malformation (ectrodactyly) type 1	-1.27558	Dr.7768.1.A1_at
asphd2	aspartate beta-hydroxylase domain containing 2	-1.25951	Dr.6171.1.A1_at
ubac1	ubiquitin-associated domain-containing protein 1-like (ubac1)	-1.25493	Dr.25443.1.A1_at
psmd11b	proteasome (prosome, macropain) 216S subunit, non-ATPase, 11b	-1.25373	Dr.23797.1.S1_at
psmd4b	proteasome (prosome, macropain) 26S subunit, non-ATPase, 4b	-1.25178	Dr.5581.1.S1_at
rnf146	E3 ubiquitin-protein ligase ring finger protein 146	-1.24944	Dr.12666.1.S1_at
fga	fibrinogen alpha chain	-1.24336	Dr.845.1.A1_at
fgb	fibrinogen, B beta polypeptide	-1.24027	Dr.5462.1.S1_at
psmd11a	proteasome (prosome, macropain) 216S subunit, non-ATPase, 11a (psmd11a)	-1.2257	Dr.3510.1.A1_at
ostm1	osteopetrosis associated transmembrane protein 1	-1.22558	Dr.517.1.A1_at
usp37	ubiquitin specific peptidase 37	-1.22444	Dr.7993.1.A1_at
rnft1	RING finger and transmembrane domain-containing protein 1	-1.22347	Dr.6887.1.A1_at
psmb5	proteasome (prosome, macropain) subunit, beta type, 5	-1.2228	Dr.20627.1.S1_at
usp37	ubiquitin specific peptidase 37	-1.22012	Dr.7993.1.A1_a_at
ppif	peptidylprolyl isomerase F (cyclophilin F)	-1.21931	Dr.6264.1.A1_at
cav1	caveolin 1	-1.21383	Dr.5678.1.S1_at
asna1	arsA arsenite transporter, ATP-binding, homolog 1 (bacterial)	-1.20783	Dr.26443.1.S1_at
angel2	angel homolog 2 (Drosophila)	-1.20617	Dr.4353.1.A1_at
chmp1a	Charged multivesicular body protein 1a (Chromatin-modifying protein 1a)	-1.2059	Dr.10291.1.A1_at
fam105bb	family with sequence similarity 105, member B	-1.20549	Dr.4611.1.A1_at
c1galt1c1	C1GALT1-specific chaperone 1 (c1galt1c1)	-1.20448	Dr.3904.1.A1_at
psmc6	proteasome (prosome, macropain) 26S subunit, ATPase, 6	-1.19492	Dr.20010.5.A1_at
ufm1	ubiquitin-fold modifier 1	-1.19462	Dr.12519.1.S1_at
ugt1a	UDP glucuronosyltransferase 1 family polypeptide a (ugt1a)	-1.1921	Dr.3029.1.A1_at
derl1	Der1-like domain family, member 1	-1.19164	Dr.1920.1.S1_at
lsmd1	LSM domain containing 1 (lsmd1) (MAK31-like protein)	-1.19147	Dr.17396.1.S1_at
mkrn1	makorin ring finger protein 1	-1.18858	Dr.26357.1.A1_at
cdc34a	cell division cycle 34 homolog (S. cerevisiae) a	-1.18746	Dr.14004.1.S1_at
psmd4a	proteasome (prosome, macropain) 26S subunit, non-ATPase, 4a	-1.18445	Dr.22697.1.A1_at
psmc1b	proteasome (prosome, macropain) 26S subunit, ATPase, 1b	-1.18388	Dr.25360.1.A1_s_at
ctsf	cathepsin F	-1.18373	Dr.8170.1.A1_at
usp14	ubiquitin specific protease 14 (tRNA-guanine transglycosylase)	-1.17838	Dr.12675.1.S1_at
cav1	caveolin 1	-1.17161	Dr.5678.1.S1_s_at
smyd2a	N-lysine methyltransferase SMYD2-A (SET and MYND domain containing 2a)	-1.17118	Dr.14802.1.A1_at
nccrp1	nonspecific cytotoxic cell receptor protein 1	-1.16914	Dr.1180.1.S1_at
cops5	COP9 signalosome complex subunit 5 (Signalosome subunit 5)	-1.16695	Dr.7424.1.A1_at
ciao1	cytosolic iron-sulfur protein assembly 1 homolog (S. cerevisiae)	-1.16369	Dr.19531.1.A1_at
mrpp3	mitochondrial ribonuclease P protein 3-like	-1.16351	Dr.11424.1.A1_at
ufc1	ubiquitin-fold modifier conjugating enzyme 1	-1.15991	Dr.17015.1.S1_at
dnaja2l	DnaJ (Hsp40) homolog, subfamily A, member 2, like	-1.15628	Dr.24215.1.A1_s_at
npepl1	aminopeptidase-like 1	-1.15476	Dr.25487.1.A1_at
trim63	tripartite motif-containing 63; E3 ubiquitin ligase	-1.15466	Dr.436.1.A1_at
wars2	tryptophanyl tRNA synthetase 2, mitochondrial	-1.15014	Dr.2479.1.S1_at
psmb4	proteasome (prosome, macropain) subunit, beta type, 4	-1.14315	Dr.15385.1.S1_at
psmc1a	proteasome (prosome, macropain) 26S subunit, ATPase, 1a	-1.14258	Dr.1375.1.S1_at
uba5	ubiquitin-like modifier activating enzyme 5	-1.14234	Dr.13754.1.S1_at
uchl3	ubiquitin carboxyl-terminal esterase L3 (ubiquitin thiolesterase)	-1.13779	Dr.16889.1.S1_at
apeh	acylpeptide hydrolase (apeh)	-1.13724	Dr.7981.1.S1_at
prmt2	protein arginine methyltransferase 2	-1.13199	Dr.14510.1.A1_at
dnajb6b	DnaJ (Hsp40) homolog, subfamily B, member 6b	-1.12741	Dr.14024.1.S1_at
Gene symbol	Gene description	R.fold	probeset ID
Transport		up-
slc31a1	solute carrier family 31 (copper transporters), member 1	1.73358	Dr.6847.1.S1_a_at
abca12	ATP-binding cassette, sub-family A (ABC1), member 12	1.48536	Dr.100.1.A1_at
apoea	apolipoprotein Ea (apoea)	1.47783	Dr.2970.1.S1_at
abcb5	ATP-binding cassette, sub-family B (MDR/TAP), member 5 (abcb5)	1.38073	Dr.8645.1.A1_at
fth1	ferritin, heavy polypeptide 1	1.36882	Dr.12425.5.S1_a_at
lmbr1l	limb region 1 like	1.34568	Dr.19947.1.S1_at
tmem180	transmembrane protein 180	1.32236	Dr.21310.1.A1_at
ctssb.2	cathepsin S, b.2	1.29317	Dr.25714.1.A1_at
tom1	similar to target of myb1 (chicken)	1.28966	Dr.2710.2.A1_at
slc45a2	absent in melanoma 1a - slc45a2	1.28421	Dr.9657.2.A1_at
sec24	sec24-like	1.2643	Dr.14350.1.A1_at
slc43a2b	solute carrier family 43, member 2b	1.25985	Dr.26491.1.S1_at
kcnk6	potassium channel, subfamily K, member 6	1.25832	Dr.407.1.A1_at
immt	inner membrane protein, mitochondrial (mitofilin) (proliferation-inducing gene 4)	1.24207	Dr.1702.1.A1_at
osbpl2	oxysterol binding protein-like 2 (osbpl2)	1.23271	Dr.19427.2.S1_at
slc3a2	solute carrier family 3 (activators of dibasic and neutral amino acid transport), member 2	1.22621	Dr.6884.1.S1_at
slc16a9b	solute carrier family 16 (monocarboxylic acid transporters), member 9b	1.22211	Dr.24146.1.S1_at
ttna	titin a	1.2206	Dr.4681.1.A1_at
ccdc15	coiled-coil domain-containing protein 15-like	1.2062	Dr.6283.1.A1_at
slc4a4a	solute carrier family 4, member 4a (slc4a4a)	1.20612	Dr.13902.1.S1_at
nipsnap3	nipsnap homolog 3A	1.19808	Dr.17452.1.S1_at
ccdc115	Coiled-coil domain-containing protein 115	1.19221	Dr.17326.1.A1_at
abt4	ABC Transporter family member (abt-4)-like	1.18816	Dr.23449.1.S1_at
prrg1	proline rich Gla (G-carboxyglutamic acid) 1	1.18739	Dr.175.1.A1_at
ccdc127	coiled-coil domain containing 127 (ccdc127)	1.18677	Dr.26048.1.A1_at
slc10a7	Sodium/bile acid cotransporter 7 (Na(+)/bile acid cotransporter 7)(Solute carrier family 10 member 7)	1.18544	Dr.14914.1.A1_at
slc1a3a	solute carrier family 1 (glial high affinity glutamate transporter), member 3a	1.18492	Dr.25679.1.S1_at
slc9a3r1	solute carrier family 9 (sodium/hydrogen exchanger), member 3 regulator 1	1.17858	Dr.17541.1.S1_at
cdc37l1	CDC37 cell division cycle 37 homolog (S. cerevisiae)-like 1	1.17636	Dr.17699.1.A1_at
hyou1	hypoxia up-regulated 1	1.17589	Dr.17462.1.S1_at
slc43a2b	solute carrier family 43, member 2b (slc43a2b)	1.17326	Dr.20197.1.A1_at
ergic3	ERGIC and golgi 3	1.17088	Dr.504.1.S1_at
slc39a13	solute carrier family 39 (zinc transporter), member 13	1.16964	Dr.6958.1.S1_at
osbp10	oxysterol-binding protein-like protein 10-like	1.16883	Dr.1742.1.A1_at
slc30a9	solute carrier family 30 (zinc transporter), member 9	1.16592	Dr.16136.1.S1_at
slc7a8	solute carrier family 7 (amino acid transporter light chain, L system), member A8 (large neutral amino acids transporter small subunit 2)(L-type amino acid transporter 2)	1.16156	Dr.3789.1.A1_at
mfsd6b	major facilitator superfamily domain containing 6b (macrophage MHC class I receptor 2 homolog B)	1.16081	Dr.19516.1.S1_at
plekhb2	pleckstrin homology domain containing, family B member 2	1.15966	Dr.15849.1.S1_at
trappc11	trafficking protein particle complex subunit 11 (foie gras)	1.15934	Dr.2015.1.A1_at
slc25a17	solute carrier family 25 (mitochondrial carrier; peroxisomal membrane protein, 34kDa), member 17	1.13925	Dr.25919.1.A1_at
ncu-g1	lysosomal protein NCU-G1 precursor	1.13811	Dr.13842.1.A1_at
vdac3	voltage-dependent anion channel 3	1.13765	Dr.17310.1.S1_at
klc1	kinesin light chain 1	1.09672	Dr.20954.1.S1_at
Gene symbol	Gene description	R.fold	probeset ID
Transport		down-
a2ml	Alpha-2-macroglobulin protein-like	-1.80133	Dr.3025.1.A1_at
bcap31	B-cell receptor-associated protein 31 (bcap31)	-1.37584	Dr.17753.1.A1_at
ykt6	YKT6 v-SNARE homolog (S. cerevisiae) (ykt6)	-1.37045	Dr.24252.1.S1_at
myof	myoferlin-like	-1.36802	Dr.13016.1.A1_at
aqp12	aquaporin 12	-1.33904	Dr.21102.1.A1_at
cp	ceruloplasmin	-1.3248	Dr.3613.1.S1_at
aqp3a	aquaporin 3a	-1.31692	Dr.922.1.S1_at
vamp5	vesicle-associated membrane protein 5 (vamp5)	-1.31328	Dr.2788.1.S1_at
stra6	stimulated by retinoic acid gene 6 homolog (mouse)	-1.2772	Dr.5258.1.A1_at
slc1a4	solute carrier family 1 (glutamate/neutral amino acid transporter), member 4	-1.27237	Dr.25217.1.S1_at
slc35c2	solute carrier family 35, member C2	-1.25343	Dr.7973.1.S1_at
timm17a	translocase of inner mitochondrial membrane 17 homolog A (yeast)	-1.24665	Dr.3096.1.A1_at
vamp4	vesicle-associated membrane protein 4	-1.24466	Dr.11192.1.A1_at
scamp2l	secretory carrier membrane protein 2, like	-1.24163	Dr.15972.1.A1_at
LOC619255	zgc:114181	-1.23832	Dr.5167.1.A1_at
ccdc82	coiled-coil domain containing 82	-1.22108	Dr.12921.1.A1_at
ccdc113	coiled-coil domain containing 113	-1.21271	Dr.15525.1.A1_at
cox4nb	cox4 neighbor (ER membrane protein complex subunit 8)	-1.21074	Dr.3514.1.S1_at
slc43a2a	solute carrier family 43, member 2a	-1.20711	Dr.13039.1.S1_at
bcap31	B-cell receptor-associated protein 31 (bcap31)	-1.205	Dr.19405.1.A1_at
hiat1b	hippocampus abundant transcript 1b (hiat1b)	-1.19871	Dr.4566.1.A1_at
cacna1g	voltage-dependent calcium channel alpha 1G subunit-like	-1.19183	Dr.19023.1.A1_at
tim21	TIM21-like protein, mitochondrial-like	-1.19168	Dr.13683.1.A1_at
rab11b	RAB11B, member RAS oncogene family	-1.19152	Dr.16940.2.A1_at
sfxn2	sideroflexin 2	-1.18963	Dr.11588.1.S1_at
rer1	RER1 retention in endoplasmic reticulum 1 homolog (S. cerevisiae)	-1.18963	Dr.13426.1.S1_at
slc25a25	solute carrier family 25 (mitochondrial carrier; phosphate carrier), member 25	-1.18688	Dr.2863.1.A1_at
cln3	ceroid-lipofuscinosis, neuronal 3 (battenin)	-1.18646	Dr.3167.1.A1_at
rlbp1a	retinaldehyde binding protein 1a	-1.18551	Dr.11085.1.A1_at
sec11a	SEC11 homolog A (S. cerevisiae)	-1.18311	Dr.7472.1.A1_at
cutl1	cut-like 1 (Drosophila)	-1.1782	Dr.12362.1.A1_at
slc2a15b	solute carrier family 2 (facilitated glucose transporter), member 15b	-1.16924	Dr.14747.1.A1_at
lrrc59	Leucine-rich repeat-containing protein 59	-1.16146	Dr.15179.1.S1_at
tomm34	translocase of outer mitochondrial membrane 34	-1.16009	Dr.3075.1.S1_at
apoIV	apolipoprotein A-IV	-1.15764	Dr.19663.1.A1_at
sec61g	Sec61 gamma subunit	-1.15435	Dr.12512.1.S1_at
rab12	RAB12, member RAS oncogene family	-1.15434	Dr.15011.1.A1_at
vps45	vacuolar protein sorting 45 homolog (S. cerevisiae)	-1.15359	Dr.15874.2.A1_at
tfa	transferrin-a	-1.1524	Dr.1889.1.S1_at
brp44	brain protein 44 (mitochondrial pyruvate carrier 2)	-1.1516	Dr.2941.1.S1_at
timm50	translocase of inner mitochondrial membrane 50 homolog (yeast)	-1.14923	Dr.5208.1.A1_at
cse1l	Exportin-2 (Exp2)(Importin-alpha re-exporter)(Chromosome segregation 1-like protein)	-1.14651	Dr.53.1.S1_at
tfa	transferrin-a	-1.14408	Dr.1889.2.A1_a_at
vps52	vacuolar protein sorting 52 (yeast)	-1.13841	Dr.12099.1.A1_at
kctd12.2	potassium channel tetramerisation domain containing 12.2	-1.13511	Dr.16088.1.A1_at
ano10	anoctamin 10	-1.13385	Dr.19921.1.A1_at
ap1m3	adaptor-related protein complex 1, mu 3 subunit	-1.12194	Dr.21190.1.A1_at
Gene symbol	Gene description	R.fold	probeset ID
Development		up-
ppp1r14ab	protein phosphatase 1, regulatory (inhibitor) subunit 14Ab (ppp1r14ab)	2.23909	Dr.19567.1.S1_at
acox1	acyl-Coenzyme A oxidase 1, palmitoyl	1.74107	Dr.3576.1.A1_at
ahnak	similar to AHNAK nucleoprotein (neuroblast differentiation-associated protein AHNAK)	1.72475	Dr.2848.1.A1_at
maptb	microtubule-associated protein tau b	1.4618	Dr.16118.1.A1_at
zbtb16	zinc finger and BTB domain containing 16	1.44306	Dr.11457.1.S1_at
sepx1a	selenoprotein X, 1a (methionine-R-sulfoxide reductase B1-A)	1.42998	Dr.147.1.A1_at
epcam	epithelial cell adhesion molecule (epcam)	1.3955	Dr.25140.7.A1_at
cxcl12a	chemokine (C-X-C motif) ligand 12a (stromal cell-derived factor 1)	1.38088	Dr.822.1.S3_at
cyp11a1	cytochrome P450, subfamily XIA, polypeptide 1	1.35048	Dr.6337.1.S1_at
lrrc8a	leucine rich repeat containing 8 family, member A	1.3357	Dr.24951.1.A1_at
ier-l	Immediate early response protein-like	1.32629	Dr.7100.1.A1_at
c11H12orf10	UPF0160 protein MYG1, mitochondrial	1.30364	Dr.24333.1.A1_s_at
magi1b	membrane associated guanylate kinase, WW and PDZ domain containing 1b (magi1b) (BAI1-associated protein 1)	1.29913	Dr.4477.1.A1_at
hipk3b	homeodomain interacting protein kinase 3b	1.27595	Dr.7508.1.A1_at
hspb1 (=hsp25; hsp27)	heat shock protein, alpha-crystallin-related, 1 (=hsp25; hsp27)	1.27295	Dr.12378.1.S1_at
dmrt1	doublesex and mab-3 related transcription factor 1	1.26695	Dr.17656.1.A1_at
plg	plasminogen	1.25862	Dr.3645.1.S1_at
kcnk6	potassium channel, subfamily K, member 6	1.25832	Dr.407.1.A1_at
ponzr1	plac8 onzin related protein (si:dkey-33c9.4).	1.25466	Dr.14035.1.S1_at
nid2a	nidogen 2a (osteonidogen)	1.24975	Dr.17882.1.A1_at
LOC100537997	LOC100537997	1.24472	Dr.9.1.S1_at
sfrp2	secreted frizzled-related protein 2 (sfrp2)	1.2272	Dr.2623.1.A1_at
tsc1a	tuberous sclerosis 1a (hamartin)	1.22428	Dr.15438.1.A1_at
c11H12orf10	UPF0160 protein MYG1, mitochondrial	1.20822	Dr.24333.1.A1_at
rassf8b	Ras association (RalGDS/AF-6) domain family 8b	1.20635	Dr.6913.1.S1_at
hoxc5a	homeo box C5a	1.20544	Dr.5752.1.S1_at
tfe3a	transcription factor binding to IGHM enhancer 3a	1.20045	Dr.22616.1.A1_at
mylipa	E3 ubiquitin-protein ligase MYLIP-A (Myosin regulatory light chain-interacting protein A)	1.18793	Dr.20935.1.S1_at
prrg1	proline rich Gla (G-carboxyglutamic acid) 1	1.18739	Dr.175.1.A1_at
dlx5a	Homeobox protein Dlx5a (DLX-4)(Distal-less homeobox protein 5a)	1.16782	Dr.429.1.S1_at
scinlb	scinderin like b	1.16286	Dr.6099.1.S1_at
trappc11	trafficking protein particle complex subunit 11 (foie gras)	1.15934	Dr.2015.1.A1_at
ndrg3a	N-myc downstream regulated family member 3a	1.14245	Dr.20517.1.S1_at
dlx4a	Homeobox protein Dlx4a (DLX-8)(Distal-less homeobox protein 4a)	1.13977	Dr.158.1.S1_at
csrp2bp	cysteine and glycine-rich protein 2 binding protein	1.13467	Dr.15223.1.A1_at
pdgfaa	platelet-derived growth factor alpha a	1.12724	Dr.10074.1.S1_at
Gene symbol	Gene description	R.fold	probeset ID
Development		down-
sox19b	SRY-box containing gene 19b	-1.80185	Dr.25405.1.A1_at
a2ml	Alpha-2-macroglobulin protein-like	-1.80133	Dr.3025.1.A1_at
sepx1a	selenoprotein X, 1a (methionine-R-sulfoxide reductase B1-A)	-1.46393	Dr.16417.1.A1_at
hspb8	heat shock protein, alpha-crystallin-related, b8 (hspb8 )	-1.44627	Dr.5687.1.A1_at
noc2l	nucleolar complex associated 2 homolog (S. cerevisiae)	-1.4221	Dr.2399.1.A1_at
copb2	coatomer protein complex, subunit beta 2	-1.39326	Dr.14687.1.A1_at
pmelb	silver homolog (mouse) b (premelanosome protein b) (pmelb) (melanocyte protein Pmel 17)	-1.39063	Dr.11274.1.A1_at
dbx1b	developing brain homeobox 1b	-1.36373	Dr.8072.1.S1_at
cxxc5	CXXC finger protein 5 (cxxc5) WID (Wilms tumor 1 -induced Inhibitor of Dishevelled)	-1.34809	Dr.19445.1.S1_at
vsg1	vessel-specific 1	-1.33518	Dr.9655.1.A1_at
her4.2	hairy-related 4.2 (her4.2)	-1.32368	Dr.20386.1.S1_at
her4.2/3	hairy-related 4.2 (her4.2)	-1.29052	Dr.5372.9.S1_s_at
rpl10	ribosomal protein L10	-1.28529	Dr.21087.1.A1_at
stra6	stimulated by retinoic acid gene 6 homolog (mouse)	-1.2772	Dr.5258.1.A1_at
sepx1a	selenoprotein X, 1a (methionine-R-sulfoxide reductase B1-A)	-1.27191	Dr.24956.1.S1_at
fxyd1	FXYD domain containing ion transport regulator 1 (phospholemman)	-1.26799	Dr.12551.1.S1_at
her3	hairy-related 3	-1.25707	Dr.20143.1.S1_at
ddx11	DEAD/H (Asp-Glu-Ala-Asp/His) box polypeptide 11	-1.25577	Dr.245.1.A1_at
wls	wntless homolog (Drosophila)	-1.25353	Dr.3546.1.S1_at
sepw2b	selenoprotein W, 2b	-1.24707	Dr.7379.1.A1_at
her4.2	hairy-related 4.2-like (her4.2)	-1.24466	Dr.5372.7.A1_x_at
tagln3	transgelin 3	-1.24378	Dr.3966.1.A1_at
her4.2	hairy-related 4.2-like (her4.2)	-1.23997	Dr.5372.7.A1_at
prpf3	PRP3 pre-mRNA processing factor 3 homolog (yeast) (U4/U6 small nuclear ribonucleoprotein Prp3))	-1.23584	Dr.6366.1.A1_at
bbs2	Bardet-Biedl syndrome 2	-1.23565	Dr.1599.1.S1_at
csrp1a	cysteine and glycine-rich protein 1a	-1.23076	Dr.15857.1.A1_at
rtkn2	Rhotekin-2 (Pleckstrin homology domain-containing family K member 1)	-1.23039	Dr.18135.1.A1_at
nr2e1	nuclear receptor subfamily 2, group E, member 1	-1.22671	Dr.5192.1.A1_at
lrrc17	leucine rich repeat containing 17	-1.22502	Dr.25268.1.S1_at
dct	dopachrome tautomerase (tyrosinase-related protein 2)	-1.22057	Dr.10336.1.S1_at
otpb	orthopedia homolog b	-1.21867	Dr.8118.1.A1_at
cyrano	lincRNA cyrano	-1.21602	Dr.4354.1.A1_at
sox11b	SRY-box containing gene 11b	-1.20699	Dr.5112.1.S1_at
zic6	zic family member 6	-1.20605	Dr.22887.1.A1_at
hoxb10a	homeo box B10a	-1.194	Dr.21613.1.A1_at
sox21b	SRY-box containing gene 21 b	-1.19137	Dr.14800.1.A1_at
hoxb8a	homeo box B8a	-1.18445	Dr.5723.1.S1_s_at
sdc2	syndecan 2	-1.172	Dr.12393.1.S1_at
dnmt3b	DNA (cytosine-5-)-methyltransferase 3 beta	-1.15816	Dr.2883.1.A1_at
mmp14b	matrix metalloproteinase 14b (membrane-inserted)	-1.15515	Dr.23324.1.A1_at
cldne	claudin e	-1.14507	Dr.3454.1.S1_at
relb	v-rel reticuloendotheliosis viral oncogene homolog B	-1.13975	Dr.9524.1.A1_at
kctd12.2	potassium channel tetramerisation domain containing 12.2	-1.13511	Dr.16088.1.A1_at
sox11b	SRY-box containing gene 11b	-1.12953	Dr.5112.1.S2_at
Gene symbol	Gene description	R.fold	probeset ID
Cell structure and organization		up-
mybpc2b	myosin binding protein C, fast type b	1.70567	Dr.21800.1.A1_at
maptb	microtubule-associated protein tau b	1.4618	Dr.16118.1.A1_at
col5a1	procollagen, type V, alpha 1 (wu:fa99c11)	1.35156	Dr.17775.1.A1_at
fblim1	filamin-binding LIM protein-1	1.30781	Dr.23763.1.A1_at
xirp1	xin actin-binding repeat containing 1	1.29624	Dr.152.1.A1_at
wdr1	WD repeat domain 1	1.28424	Dr.867.1.S1_at
trip11	thyroid hormone receptor interactor 11	1.26871	Dr.2512.1.A1_at
ck18	Keratin, type I cytoskeletal 18 (death-associated protein kinase 1 ; dapk1)	1.26312	Dr.9088.1.A1_at
lamb1	laminin, beta 1	1.25126	Dr.4129.1.S1_at
nid2a	nidogen 2a (osteonidogen)	1.24975	Dr.17882.1.A1_at
immt	inner membrane protein, mitochondrial (mitofilin) (proliferation-inducing gene 4)	1.24207	Dr.1702.1.A1_at
flna	filamin A, alpha	1.24018	Dr.3813.1.A1_at
pvrl3l	poliovirus receptor-related 3 like	1.2311	Dr.6690.1.A1_at
Cobl-1	cordon-bleu protein-like 1-like	1.22815	Dr.16652.1.S1_at
fbln1	fibulin 1	1.22439	Dr.560.1.S1_at
cobl-1	cordon-bleu protein-like 1-like	1.2217	Dr.16652.2.A1_at
ttna	titin a	1.2206	Dr.4681.1.A1_at
lama5	laminin, alpha 5	1.21692	Dr.12091.1.A1_at
col5a1	procollagen, type V, alpha 1 (col5a1)	1.21354	Dr.24345.1.A1_at
ivns1abpa	influenza virus NS1A binding protein a (NS1-binding protein homolog A)(NS1-BP homolog A)	1.20705	Dr.9512.1.A1_at
pleca	plectin 1, intermediate filament binding protein 500kDa (plectin a)	1.20012	Dr.13400.1.S1_at
oclna	occludin a	1.1922	Dr.7692.1.A1_at
krt7	type I keratin E7	1.18593	Dr.20008.2.A1_at
numa1	nuclear mitotic apparatus protein 1	1.1658	Dr.14920.1.S1_a_at
tuba8l2	tubulin, alpha 8 like 2	1.16323	Dr.7506.1.A1_at
tmem11	transmembrane protein 11	1.16109	Dr.16878.2.A1_a_at
ck18	Keratin, type I cytoskeletal 18 (Cytokeratin-18)(CK-18)(Keratin-18)(K18)(Dorsal aorta proneprin kinesin-1)(DreK18)	1.11656	Dr.17020.1.S1_at
Gene symbol	Gene description	R.fold	probeset ID
Cell structure and organization		down-
mylz2	myosin, light polypeptide 2, skeletal muscle	-1.6421	Dr.2914.1.S2_at
krt1-19d	keratin, type 1, gene 19d	-1.47231	Dr.2377.2.S1_at
parvaa	parvin, alpha a	-1.41853	Dr.1794.1.A1_at
krt1-19d	keratin, type 1, gene 19d	-1.40543	Dr.2377.1.A1_at
actn2	actinin, alpha 2	-1.37584	Dr.22219.1.S1_at
krt23	keratin 23 (histone deacetylase inducible)	-1.36319	Dr.5531.1.S1_a_at
tnnt2a	troponin T2a, cardiac	-1.32584	Dr.14260.1.S1_a_at
mylz2	myosin, light polypeptide 2, skeletal muscle	-1.32169	Dr.2914.1.S1_at
tubb5	tubulin, beta 5	-1.30211	Dr.4416.1.A1_at
tubb5	tubulin, beta 5	-1.29972	Dr.4416.3.A1_at
ttc26	tetratricopeptide repeat domain 26	-1.29079	Dr.14525.1.A1_at
krt18	keratin 18	-1.2673	Dr.890.1.S1_at
fam101b	family with sequence similarity 101, member B	-1.26286	Dr.11243.1.A1_at
poc1a	POC1 centriolar protein homolog A (Chlamydomonas)	-1.26169	Dr.21058.1.S1_at
LOC768289	zgc:153629	-1.21069	Dr.1361.1.S1_at
tnnt1	troponin T1, skeletal, slow	-1.21023	Dr.24309.1.S1_at
tnnt3b	troponin T3b, skeletal, fast	-1.19858	Dr.10620.1.S1_at
cmlc1	cardiac myosin light chain-1	-1.19579	Dr.8379.1.S1_at
actr2	actin-related protein 2-like	-1.18697	Dr.10036.2.A1_x_at
acta2	actin, alpha 2, smooth muscle, aorta	-1.17523	Dr.20277.1.A1_at
dpysl3	dihydropyrimidinase-like 3 (dpysl3)	-1.17509	Dr.16753.2.A1_at
tnni2a.4	troponin I, skeletal, fast 2a.4	-1.17194	Dr.26411.1.S1_a_at
myl7	myosin, light polypeptide 7, regulatory	-1.16505	Dr.642.1.S1_at
lima1	LIM domain and actin binding 1	-1.15742	Dr.3763.1.S1_at
ctnna	catenin (cadherin-associated protein), alpha	-1.14398	Dr.8148.1.S1_at
tnnt3a	troponin T3a, skeletal, fast	-1.14314	Dr.10335.1.S1_at
inab	internexin neuronal intermediate filament protein, alpha b	-1.14304	Dr.264.1.S1_at
LOC393431	zgc:63587	-1.12962	Dr.6581.1.A1_at
arpc1a	actin related protein 2/3 complex, subunit 1A	-1.12719	Dr.3270.1.S1_at
Gene symbol	Gene description	R.fold	probeset ID
Apoptosis		up-
bnip4	BCL2/adenovirus E1B interacting protein 4 (bnip4)	2.35737	Dr.24320.1.S1_at
maptb	microtubule-associated protein tau b	1.4618	Dr.16118.1.A1_at
pdcl3	phosducin-like 3	1.39181	Dr.23662.1.S1_at
plekhf1	pleckstrin homology domain containing, family F (with FYVE domain) member 1	1.27886	Dr.13076.1.S1_at
hspb1 (=hsp25; hsp27)	heat shock protein, alpha-crystallin-related, 1 (=hsp25; hsp27)	1.27295	Dr.12378.1.S1_at
atg4b	ATG4 autophagy related 4 homolog B (S. cerevisiae)	1.26521	Dr.376.1.S1_at
nod	NOD-like receptor C (nucleotide-binding oligomerization domain-containing protein)	1.25873	Dr.3651.1.A1_at
diablo	diablo homolog (Drosophila);	1.25091	Dr.18420.1.S1_at
bnip4	BCL2/adenovirus E1B interacting protein 4 (bnip4)	1.22858	Dr.21771.1.A1_at
cobl-1	cordon-bleu protein-like 1-like	1.22815	Dr.16652.1.S1_at
cobl-1	cordon-bleu protein-like 1-like	1.2217	Dr.16652.2.A1_at
pih1d1	PIH1 domain containing 1	1.20754	Dr.14395.1.A1_at
pleca	plectin 1, intermediate filament binding protein 500kDa (plectin a)	1.20012	Dr.13400.1.S1_at
mif	macrophage migration inhibitory factor	1.16784	Dr.7856.1.S1_at
egln3	egl nine homolog 3 (C. elegans)	1.16622	Dr.9457.1.A1_at
rbm5	RNA binding motif protein 5	1.16512	Dr.24454.1.S1_at
dido1	death inducer-obliterator 1	1.16415	Dr.26427.1.A1_at
irf5	interferon regulatory factor 5	1.15205	Dr.7758.1.A1_at
bbc3	BCL2 binding component 3	1.14576	Dr.26003.1.A1_at
Gene symbol	Gene description	R.fold	probeset ID
Apoptosis		down-
hspb8	heat shock protein, alpha-crystallin-related, b8 (hspb8 )	-1.44627	Dr.5687.1.A1_at
noc2l	nucleolar complex associated 2 homolog (S. cerevisiae)	-1.4221	Dr.2399.1.A1_at
bcap31	B-cell receptor-associated protein 31 (bcap31)	-1.37584	Dr.17753.1.A1_at
prdx5	peroxiredoxin 5 (prdx5)(peroxisomal antioxidant enzyme)	-1.28472	Dr.1385.1.A1_at
exog	nuclease EXOG, mitochondrial-like(LOC553454)	-1.27318	Dr.14893.1.A1_at
krt18	keratin 18	-1.2673	Dr.890.1.S1_at
hdr	hematopoietic death receptor	-1.24734	DrAffx.1.39.S1_at
sap30bp	SAP30 binding protein	-1.22624	Dr.3484.1.S1_at
hebp2	heme binding protein 2	-1.22372	Dr.7799.1.A1_at
C6orf120	UPF0669 protein C6orf120 homolog Precursor	-1.22019	Dr.17501.1.A1_at
dap1a	death associated protein 1a (dap1a)	-1.20693	Dr.23830.1.A1_x_at
tia1	cytotoxic granule-associated RNA binding protein 1	-1.19582	Dr.25287.1.A1_at
capn2a	calpain 2, (m/II) large subunit a	-1.19421	Dr.479.2.A1_a_at
cdkn2aipnl	cyclin-dependent kinase inhibitor 2A (CDKN2A) interacting protein N-terminal like (cdkn2aipnl)	-1.18971	Dr.21345.1.A1_at
mkrn1	makorin ring finger protein 1	-1.18858	Dr.26357.1.A1_at
cln3	ceroid-lipofuscinosis, neuronal 3 (battenin)	-1.18646	Dr.3167.1.A1_at
apitd1	centromere protein S (apoptosis-inducing, TAF9-like domain 1)	-1.18307	Dr.13740.1.S1_at
casp9	caspase 9, apoptosis-related cysteine protease	-1.16648	Dr.16035.1.S1_at
stk17a	serine/threonine kinase 17a	-1.14938	Dr.25469.1.A1_at
atpif1	ATPase inhibitory factor 1	-1.14075	Dr.17443.1.S1_at
tia1	cytotoxic granule-associated RNA binding protein 1	-1.12901	Dr.8541.1.A1_at
itm2ba	integral membrane protein 2Ba (ABri/ADan amyloid peptide)	-1.12637	Dr.11083.1.S1_at
mir429b	microRNA mir-429b (mir429b)	-1.1143	Dr.13865.1.A1_at
Gene symbol	Gene description	R.fold	probeset ID
Cell cycle		up-
sept9a	Major facilitator superfamily domain-containing protein 1 (msf1) (septin 9)	1.89654	Dr.5995.1.A1_at
sesn3	sestrin 3	1.68235	Dr.5129.1.S1_at
mphosph8	M-phase phosphoprotein 8	1.44185	Dr.8658.1.A1_at
ccnt1	cyclin-T1 (ccnt1)	1.43848	Dr.18505.1.S1_at
mphosph8	M-phase phosphoprotein 8	1.40904	Dr.8835.2.S1_at
akap11	A kinase (PRKA) anchor protein 11 (akap11) (ppp1r44)	1.22732	Dr.17696.1.A1_at
sgo1	shugoshin-like 1	1.21883	Dr.25796.1.A1_at
LOC565165	hypothetical LOC565165	1.21714	Dr.5387.1.A1_at
ivns1abpa	influenza virus NS1A binding protein a (NS1-binding protein homolog A)(NS1-BP homolog A)	1.20705	Dr.9512.1.A1_at
hsp90a.1	heat shock protein 90-alpha 1	1.1823	Dr.610.1.S1_at
cspp1	centrosome and spindle pole-associated protein 1-like (ABP)	1.17755	Dr.14417.1.A1_at
ccnd1	cyclin D1	1.16528	Dr.24753.1.S2_at
mei1	meiosis inhibitor protein 1-like (mei1)	1.16466	Dr.17004.1.A1_at
syne1	spectrin repeat containing, nuclear envelope 1-like (nesprin-1)	1.14298	Dr.7859.1.A1_at
pim1	pim-1 oncogene	1.12525	Dr.6191.1.S1_at
Gene symbol	Gene description	R.fold	probeset ID
Cell cycle		down-
sass6	spindle assembly 6 homolog (C. elegans)	-1.40161	Dr.2516.1.S1_at
cep55l	centrosomal protein 55 like	-1.37961	Dr.15094.1.A1_at
orc4	origin recognition complex, subunit 4 (orc4)	-1.30026	Dr.20190.1.S1_at
arl2	ADP-ribosylation factor-like 2	-1.26821	Dr.13768.1.A1_at
krt18	keratin 18	-1.2673	Dr.890.1.S1_at
rbm7	RNA-binding protein 7	-1.21057	Dr.13662.1.S1_at
ccnb3	cyclin B3	-1.19733	Dr.15486.1.S1_a_at
nae1	nedd8 activating enzyme E1 subunit 1 (Amyloid protein-binding protein 1)(APP-BP1)	-1.19127	Dr.7212.1.S1_at
znhit1	zinc finger, HIT domain containing 1 (cyclin-G1-binding protein 1) (p18 Hamlet)	-1.18857	Dr.16573.2.A1_at
apitd1	centromere protein S (apoptosis-inducing, TAF9-like domain 1)	-1.18307	Dr.13740.1.S1_at
zgc:174506	zgc:174506	-1.17851	Dr.3850.1.A1_at
ccnb3	cyclin B3	-1.17784	Dr.15486.2.S1_x_at
chek1	CHK1 checkpoint homolog (S. pombe)	-1.17365	Dr.15882.1.A1_at
mphosph8	M-phase phosphoprotein 8	-1.16547	Dr.8835.1.A1_at
sept9b	septin 9b	-1.14024	Dr.17923.2.A1_at
LOC393431	zgc:63587	-1.12962	Dr.6581.1.A1_at
Gene symbol	Gene description	R.fold	probeset ID
Immune response		up-
ccl-c11b	chemokine CCL-C11b	1.45202	Dr.15238.1.S1_at
cxcl12a	chemokine (C-X-C motif) ligand 12a (stromal cell-derived factor 1)	1.38088	Dr.822.1.S3_at
ctssb.2	cathepsin S, b.2	1.29317	Dr.25714.1.A1_at
btr30	bloodthirsty-related gene family, member 30	1.27786	Dr.13104.1.A1_at
sec24	sec24-like	1.2643	Dr.14350.1.A1_at
nod	NOD-like receptor C (nucleotide-binding oligomerization domain-containing protein)	1.25873	Dr.3651.1.A1_at
plg	plasminogen	1.25862	Dr.3645.1.S1_at
aebp1	AE binding protein 1 (AEBP1)	1.18432	Dr.1484.1.A1_at
tab1	TGF-beta activated kinase 1/MAP3K7 binding protein 1	1.17953	Dr.16754.2.A1_at
mif	macrophage migration inhibitory factor	1.16784	Dr.7856.1.S1_at
irf5	interferon regulatory factor 5	1.15205	Dr.7758.1.A1_at
cxcr3.2	chemokine (C-X-C motif) receptor 3.2	1.14552	Dr.12940.1.A1_at
Gene symbol	Gene description	R.fold	probeset ID
Immune response		down-
crfb6	cytokine receptor family member b6	-1.75614	Dr.25400.1.A1_at
c4.2	complement C4-2-like	-1.44883	Dr.12491.1.A1_at
vtnb	vitronectin b	-1.34694	Dr.13466.1.A1_at
c9	complement component 9	-1.33236	Dr.2452.2.A1_x_at
hlazel	major histocompatibility complex class I ZE like precursor (hlazel)	-1.30551	Dr.6705.1.S1_at
prdx5	peroxiredoxin 5 (prdx5)(peroxisomal antioxidant enzyme)	-1.28472	Dr.1385.1.A1_at
b2m	beta-2-microglobulin	-1.25509	Dr.184.1.S1_at
c9	complement component 9	-1.23067	Dr.2452.1.A1_at
ccl25b	chemokine (C-C motif) ligand 25b (chemokine CCL-C11a; ccl21)	-1.22761	Dr.9122.1.S1_at
cfhl4	complement factor H like 4 (cfhl4)	-1.22544	Dr.4103.1.A1_at
c9	complement component 9	-1.22424	Dr.2452.2.A1_a_at
ap1s3b	adaptor-related protein complex 1, sigma 3 subunit, b	-1.21956	Dr.1084.1.A1_at
pla2g4c	Phospholipase A2, group IVC (cytosolic, calcium-independent)-like	-1.20662	Dr.20839.1.A1_at
cfb	complement factor B	-1.14999	Dr.190.1.S1_at
mrc1	mannose receptor, C type 1	-1.14403	Dr.13705.1.A1_at
relb	v-rel reticuloendotheliosis viral oncogene homolog B	-1.13975	Dr.9524.1.A1_at
cmtm3	CKLF-like MARVEL transmembrane domain containing 3 (cmtm3)	-1.13201	Dr.14592.1.A1_at
dicp3.1	diverse immunoglobulin domain-containing protein 3.1 (dicp3.1)	-1.11756	Dr.22136.1.A1_at
Gene symbol	Gene description	R.fold	probeset ID
Amino acid and protein metabolism		up-
hnmt	histamine N-methyltransferase	1.82829	Dr.17340.1.S1_at
ccbl2	cysteine conjugate-beta lyase 2 (Kynurenine--oxoglutarate transaminase 3)	1.35408	Dr.18800.1.S1_at
eif4a2	eukaryotic translation initiation factor 4A, isoform 2	1.32339	Dr.8006.1.A1_at
gcshb	glycine cleavage system protein H (aminomethyl carrier), b	1.32015	Dr.6285.1.S1_at
eif3hb	Eukaryotic translation initiation factor 3 subunit H-B (Eukaryotic translation initiation factor 3 subunit 3-B)(eIF-3 gamma-B)(eIF3 p40 subunit B);	1.31124	Dr.16921.1.A1_at
eif2c2	eukaryotic translation initiation factor 2C, 2 (eif2c2)	1.3004	Dr.18175.1.A1_at
slc3a2	solute carrier family 3 (activators of dibasic and neutral amino acid transport), member 2	1.22621	Dr.6884.1.S1_at
mif	macrophage migration inhibitory factor	1.16784	Dr.7856.1.S1_at
slc7a8	solute carrier family 7 (amino acid transporter light chain, L system), member A8 (large neutral amino acids transporter small subunit 2)(L-type amino acid transporter 2)	1.16156	Dr.3789.1.A1_at
p4ha2	procollagen-proline, 2-oxoglutarate 4-dioxygenase (proline 4-hydroxylase), alpha polypeptide 2	1.15686	Dr.19144.1.A1_at
p4ha1	procollagen-proline, 2-oxoglutarate 4-dioxygenase (proline 4-hydroxylase), alpha polypeptide I	1.1496	Dr.3932.1.S1_at
Gene symbol	Gene description	R.fold	probeset ID
Amino acid and protein metabolism		down-
fah	fumarylacetoacetate hydrolase (fumarylacetoacetase)	-2.25254	Dr.10598.1.S1_at
dao.1	D-amino-acid oxidase 1	-1.94347	Dr.3663.1.A1_at
aldh18a1	aldehyde dehydrogenase 18 family, member A1	-1.49204	Dr.7738.1.A1_at
iars	isoleucyl-tRNA synthetase	-1.37665	Dr.5185.1.A1_at
LOC553461	si:dkey-147f3.4	-1.30746	Dr.6105.1.A1_at
eif4g2b	eukaryotic translation initiation factor 4, gamma 2b	-1.28619	Dr.3744.1.S1_at
ccbl1	cysteine conjugate-beta lyase; cytoplasmic (glutamine transaminase K, kyneurenine aminotransferase)	-1.27601	Dr.2828.1.A1_at
LOC619255	zgc:114181	-1.23832	Dr.5167.1.A1_at
hmgcl	3-hydroxymethyl-3-methylglutaryl-Coenzyme A lyase (hydroxymethylglutaricaciduria)	-1.23219	Dr.7938.1.S1_at
sr	Serine racemase	-1.19886	Dr.17464.1.A1_at
tim21	TIM21-like protein, mitochondrial-like	-1.19168	Dr.13683.1.A1_at
cln3	ceroid-lipofuscinosis, neuronal 3 (battenin)	-1.18646	Dr.3167.1.A1_at
eif4g2a	eukaryotic translation initiation factor 4, gamma 2a	-1.17274	Dr.4412.10.S1_at
aass	aminoadipate-semialdehyde synthase (aass)	-1.16181	Dr.5954.1.A1_at
bckdk	branched chain alpha-ketoacid dehydrogenase kinase	-1.15312	Dr.25159.1.S1_at
eif2s1l	eukaryotic translation initiation factor 2, subunit 1 alpha, like	-1.14926	Dr.24582.1.S1_at
mccc2	methylcrotonoyl-Coenzyme A carboxylase 2 (beta)	-1.12729	Dr.20010.6.A1_at
Gene symbol	Gene description	R.fold	probeset ID
Replication			up-
rad1	RAD1 homolog (S. pombe)	1.30904	Dr.12498.1.S1_at
h1fx	H1 histone family, member X	1.30761	Dr.24246.1.S1_at
top1l	topoisomerase (DNA) I, like	1.15423	Dr.25496.1.A1_at
eepd1	Endonuclease/exonuclease/phosphatase family domain-containing protein 1	1.15208	Dr.3074.1.A1_at
nfia	nuclear factor I/A	1.13939	Dr.15268.1.A1_at
Gene symbol	Gene description	R.fold	probeset ID
Replication			down-
rad23b	RAD23 homolog B (S. cerevisiae)	-1.74512	Dr.15153.2.S1_at
mettl11a	methyltransferase like 11A	-1.67813	Dr.4037.1.A1_at
noc2l	nucleolar complex associated 2 homolog (S. cerevisiae)	-1.4221	Dr.2399.1.A1_at
rad23b	RAD23 homolog B (S. cerevisiae)	-1.3601	Dr.15153.1.A1_at
orc4	origin recognition complex, subunit 4 (orc4)	-1.30026	Dr.20190.1.S1_at
ddx11	DEAD/H (Asp-Glu-Ala-Asp/His) box polypeptide 11	-1.25577	Dr.245.1.A1_at
phr	DNA photolyase (cpd-phr)(LOC394039)	-1.24914	Dr.23983.1.A1_at
tk1	thymidine kinase 1, soluble	-1.23898	Dr.20777.1.S2_at
pttg1	pituitary tumor-transforming 1	-1.22832	Dr.13764.1.S1_at
pole3	polymerase (DNA directed), epsilon 3 (p17 subunit)	-1.22578	Dr.14292.1.S1_at
men1	multiple endocrine neoplasia type 1	-1.21882	Dr.2834.1.S1_at
exo1	Exonuclease 1	-1.20971	Dr.17858.1.S1_at
h2afx	H2A histone family, member X	-1.20963	Dr.17357.1.A1_at
rpa2	replication protein A2	-1.19936	Dr.4556.1.S1_at
dnase1l3	deoxyribonuclease I-like 3	-1.19827	Dr.20334.1.S1_at
apitd1	centromere protein S (apoptosis-inducing, TAF9-like domain 1)	-1.18307	Dr.13740.1.S1_at
zgc:174506	zgc:174506	-1.17851	Dr.3850.1.A1_at
dnmt3b	DNA (cytosine-5-)-methyltransferase 3 beta	-1.15816	Dr.2883.1.A1_at
rbb4	retinoblastoma binding protein 4	-1.13809	Dr.2741.1.S1_at
xrcc5	X-ray repair complementing defective repair in Chinese hamster cells 5	-1.12817	Dr.10281.1.S1_at
Gene symbol	Gene description	R.fold	probeset ID
Ribosomal		up-
rpf2	ribosome production factor 2	3.91476	Dr.6147.1.A1_at
wdr1	WD repeat domain 1	1.28424	Dr.867.1.S1_at
utp18	UTP18 small subunit (SSU) processome component homolog (yeast) (utp18)	1.22793	Dr.18547.1.A1_at
minal	MYC induced nuclear antigen-like	1.21436	Dr.26464.1.S1_at
riok1	serine/threonine-protein kinase RIO1	1.19851	Dr.3368.1.S1_at
wdr43	WD repeat domain 43	1.17075	Dr.3743.1.S1_at
wrd77	WD repeat domain 77	1.15656	Dr.24325.1.A1_at
Gene symbol	Gene description	R.fold	probeset ID
Ribosomal		down-
nob1	NIN1/RPN12 binding protein 1 (nob1)	-1.61082	Dr.24141.1.A1_x_at
fcf1	FCF1 small subunit (SSU) processome component homolog (S. cerevisiae) (fcf1)	-1.49049	Dr.1085.2.A1_at
rpl10	ribosomal protein L10	-1.28529	Dr.21087.1.A1_at
mrps33	mitochondrial ribosomal protein S33	-1.26291	Dr.11219.1.A1_at
imp4	IMP4, U3 small nucleolar ribonucleoprotein, homolog (yeast)	-1.24053	Dr.19345.1.A1_at
mrpl55	39S mitochondrial ribosomal protein L55	-1.23384	Dr.14504.1.S1_at
rbfa	Putative ribosome-binding factor A, mitochondrial Precursor	-1.21265	Dr.15765.1.A1_a_at
wdr3	WD repeat domain 3	-1.15355	Dr.2528.1.S1_a_at
nop14	NOP14 nucleolar protein homolog (yeast)	-1.14451	Dr.7891.1.A1_at
wdr3	WD repeat domain 3	-1.13975	Dr.2528.1.S1_x_at
Gene symbol	Gene description	R.fold	probeset ID
Response to chemical stimulus
dnajc11	DnaJ (Hsp40) homolog, subfamily C, member 11	1.3081	Dr.9382.1.S1_at
hspb1 (=hsp25; hsp27)	heat shock protein, alpha-crystallin-related, 1 (=hsp25; hsp27)	1.27295	Dr.12378.1.S1_at
hsp90a.1	heat shock protein 90-alpha 1	1.1823	Dr.610.1.S1_at
dnajb6b	DnaJ (Hsp40) homolog, subfamily B, member 6b	-1.12741	Dr.14024.1.S1_at
dnaja2l	DnaJ (Hsp40) homolog, subfamily A, member 2, like	-1.15628	Dr.24215.1.A1_s_at
loxl2b	lysyl oxidase-like 2b	-1.16813	Dr.23096.1.A1_at
rlbp1a	retinaldehyde binding protein 1a	-1.18551	Dr.11085.1.A1_at
heatr3	HEAT repeat containing 3	-1.22553	Dr.4330.1.A1_at
hspb8	heat shock protein, alpha-crystallin-related, b8 (hspb8 )	-1.44627	Dr.5687.1.A1_at
Gene symbol	Gene description	R.fold	probeset ID
Translation
gcn1l1	GCN1 general control of amino-acid synthesis 1-like 1 (yeast)	1.29859	Dr.3315.1.A1_at
pabpc1b	poly A binding protein, cytoplasmic 1 b	1.29027	Dr.11392.1.A1_at
wars2	tryptophanyl tRNA synthetase 2, mitochondrial	-1.15014	Dr.2479.1.S1_at
hrsp12	heat-responsive protein 12-like isoform 1 (ribonuclease L-PSP)	-1.20245	Dr.18514.1.S1_at
hbs1l	HBS1-like (Hsp70 subfamily B suppressor 1-like protein)	-1.22622	Dr.9050.1.S1_at
mrpl55	39S mitochondrial ribosomal protein L55	-1.23384	Dr.14504.1.S1_at
mrps33	mitochondrial ribosomal protein S33	-1.26291	Dr.11219.1.A1_at
cluh	clustered mitochondria protein homolog	-1.37425	Dr.3606.1.A1_at
Gene symbol	Gene description	R.fold	probeset ID
Blood coagulation
serping1	serpin peptidase inhibitor, clade G (C1 inhibitor), member 1	1.60131	Dr.5467.1.A1_at
tfpia	tissue factor pathway inhibitor a	1.34948	DrAffx.1.27.S1_at
yipf3	Yip1 domain family, member 3	1.20041	Dr.21049.1.S1_at
fgb	fibrinogen, B beta polypeptide	-1.24027	Dr.5462.1.S1_at
fga	fibrinogen alpha chain	-1.24336	Dr.845.1.A1_at
f7i	coagulation factor VIIi	-1.28129	Dr.19652.1.S1_at
f7	coagulation factor VII	-1.31855	Dr.1565.1.S1_at
fgg	fibrinogen, gamma polypeptide	-1.40722	Dr.4907.1.S1_at
Gene symbol	Gene description	R.fold	probeset ID
Stress
sesn3	sestrin 3	1.68235	Dr.5129.1.S1_at
hspb1 (=hsp25; hsp27)	heat shock protein, alpha-crystallin-related, 1 (=hsp25; hsp27)	1.27295	Dr.12378.1.S1_at
hsp90a.1	heat shock protein 90-alpha 1	1.1823	Dr.610.1.S1_at
dnaja2l	DnaJ (Hsp40) homolog, subfamily A, member 2, like	-1.15628	Dr.24215.1.A1_s_at
prdx1	peroxiredoxin 1 (PRDX1, zgc:110343)	-1.20706	Dr.10624.2.S1_a_at
prdx5	peroxiredoxin 5 (prdx5)(peroxisomal antioxidant enzyme)	-1.28472	Dr.1385.1.A1_at
hspb8	heat shock protein, alpha-crystallin-related, b8 (hspb8 )	-1.44627	Dr.5687.1.A1_at
Gene symbol	Gene description	R.fold	probeset ID
Reproduction
spata2l	spermatogenesis associated 2-like	1.2787	Dr.5904.1.A1_s_at
spata2l	spermatogenesis associated 2-like	1.14984	Dr.5904.1.A1_x_at
spata17	spermatogenesis-associated 17	1.14829	Dr.14377.1.S1_at
spata6	spermatogenesis associated 6	-1.24816	Dr.16709.1.A1_at

## Sheet: Only Neuronal function
Gene symbol	Gene description	R.fold	probeset ID
bnip4	BCL2/adenovirus E1B interacting protein 4	2.35737	Dr.24320.1.S1_at
ppp1r14ab	protein phosphatase 1, regulatory (inhibitor) subunit 14Ab	2.23909	Dr.19567.1.S1_at
camk1gb	calcium/calmodulin-dependent protein kinase Igb (camk1gb)	2.16416	Dr.9852.1.A1_at
grb2	growth factor receptor-bound protein 2	2.02	Dr.7717.2.A1_at
acox1	acyl-Coenzyme A oxidase 1, palmitoyl	1.74107	Dr.3576.1.A1_at
grb2	growth factor receptor-bound protein 2	1.589	Dr.7717.21.A1_at
serinc5	serine incorporator 5	1.4798	Dr.7467.1.S1_at
maptb	microtubule-associated protein tau b	1.4618	Dr.16118.1.A1_at
dlc	Delta-like protein C Precursor	1.37486	Dr.16183.1.S1_at
dmxl2	Dmx-like 2 (rabconnectin-3)	1.36706	Dr.12467.1.A1_at
lmbr1l	limb region 1 like	1.34568	Dr.19947.1.S1_at
fam120c	family with sequence similarity 120C (constitutive coactivator of PPAR-gamma-like protein 2)	1.33393	Dr.18209.1.A1_at
magi1b	membrane associated guanylate kinase, WW and PDZ domain containing 1b (BAI1-associated protein 1)	1.29913	Dr.4477.1.A1_at
hspb1	heat shock protein, alpha-crystallin-related, 1 (=hsp25; hsp27)	1.27295	Dr.12378.1.S1_at
CdGAPr	CG10538 gene product	1.26407	Dr.8398.1.A1_at
plg	plasminogen	1.25862	Dr.3645.1.S1_at
aplp	amyloid beta (A4) precursor-like protein	1.25717	Dr.11064.1.A1_at
pvrl3l	poliovirus receptor-related 3 like	1.2311	Dr.6690.1.A1_at
bnip4	BCL2/adenovirus E1B interacting protein 4	1.228	Dr.21771.1.A1_at
sfrp2	secreted frizzled-related protein 2	1.2272	Dr.2623.1.A1_at
cuta	cutA divalent cation tolerance homolog (E. coli) (brain acetylcholinesterase putative membrane anchor)	1.22705	Dr.26468.1.S1_at
lppr3	Lipid phosphate phosphatase-related protein type 1 (Plasticity-related gene 3 protein)	1.21649	Dr.25398.1.S1_at
racgap1	Rac GTPase-activating protein 1	1.20726	Dr.733.1.A1_at
folh1	folate hydrolase (prostate-specific membrane antigen) 1	1.19484	Dr.16405.1.S1_at
thy1	Thy-1 cell surface antigen	1.19185	Dr.20019.1.S1_at
znrf2	zinc and ring finger 2	1.1882	Dr.13813.1.A1_at
prrg1	proline rich Gla (G-carboxyglutamic acid) 1	1.18739	Dr.175.1.A1_at
opn1sw1	opsin 1 (cone pigments), short-wave-sensitive 1	1.18668	Dr.8194.1.S1_at
slc1a3a	solute carrier family 1 (glial high affinity glutamate transporter), member 3a	1.18492	Dr.25679.1.S1_at
creb3l3	cAMP responsive element binding protein 3-like 3	1.18465	Dr.11558.1.A1_at
hsp90a.1	heat shock protein 90-alpha 1	1.1823	Dr.610.1.S1_at
junba	jun B proto-oncogene a	1.17968	Dr.10326.1.S1_at
dlx5a	Homeobox protein Dlx5a	1.16782	Dr.429.1.S1_at
zbtb7a	zinc finger and BTB domain containing 7a	1.16683	Dr.3469.1.A1_at
egln3	egl nine homolog 3 (C. elegans)	1.16622	Dr.9457.1.A1_at
alcama	CD166 antigen homolog Precursor (Activated leukocyte cell adhesion molecule)(Neurolin)	1.158	Dr.20912.1.S1_at
nxph1	neurexophilin 1	1.1526	Dr.14867.1.A1_at
itga5	integrin, alpha 5 (fibronectin receptor, alpha polypeptide)	1.14976	Dr.22498.1.A1_at
fos	v-fos FBJ murine osteosarcoma viral oncogene homolog	1.14885	Dr.12986.1.A1_a_at
glula	glutamate-ammonia ligase (glutamine synthase) a	1.13626	Dr.4147.1.S1_at
Gene symbol	Gene description	R.fold	probeset ID
dao.1	D-amino-acid oxidase 1	-1.94347	Dr.3663.1.A1_at
sox19b	SRY-box containing gene 19b	-1.80185	Dr.25405.1.A1_at
a2ml	alpha-2-macroglobulin protein-like	-1.80133	Dr.3025.1.A1_at
astn1	astrotactin 1	-1.48373	Dr.14729.2.A1_at
enc1	ectodermal-neural cortex (with BTB-like domain)	-1.4664	Dr.9565.1.S1_at
copb2	coatomer protein complex, subunit beta 2	-1.39326	Dr.14687.1.A1_at
mchr1b	melanin-concentrating hormone receptor 1b	-1.38726	Dr.24966.1.S1_at
dbx1b	developing brain homeobox 1b	-1.36373	Dr.8072.1.S1_at
junbb	jun B proto-oncogene b	-1.35619	Dr.737.1.A1_at
her4.2	hairy-related 4.2	-1.32368	Dr.20386.1.S1_at
lrrn1	leucine rich repeat neuronal 1	-1.30879	Dr.24292.3.A1_a_at
stmn1b	stathmin 1b	-1.2911	Dr.4412.16.A1_at
her4.2/3	hairy-related 4.2	-1.29052	Dr.5372.9.S1_s_at
neurod6b	Neurogenic differentiation factor 6-B (protein atonal homolog 2-B)	-1.28747	Dr.8197.1.S1_at
cldn5a	claudin 5a	-1.2844	Dr.17890.3.A1_at
slc1a4	solute carrier family 1 (glutamate/neutral amino acid transporter), member 4	-1.27237	Dr.25217.1.S1_at
astn1	astrotactin 1	-1.26891	Dr.14729.1.S1_at
arl2	ADP-ribosylation factor-like 2	-1.26821	Dr.13768.1.A1_at
fxyd1	FXYD domain containing ion transport regulator 1 (phospholemman)	-1.26799	Dr.12551.1.S1_at
id2b	inhibitor of DNA binding 2, dominant negative helix-loop-helix protein, b	-1.2678	Dr.12836.2.A1_at
her3	hairy-related 3	-1.25707	Dr.20143.1.S1_at
wls	wntless homolog (Drosophila)	-1.25353	Dr.3546.1.S1_at
her4.2	hairy-related 4.2-like	-1.24466	Dr.5372.7.A1_x_at
tagln3	transgelin 3	-1.24378	Dr.3966.1.A1_at
her4.2	hairy-related 4.2-like	-1.23997	Dr.5372.7.A1_at
grik-like	glutamate receptor, ionotropic, kainate-like	-1.23407	Dr.3211.1.A1_at
synj1	synaptojanin 1	-1.23312	Dr.7683.1.A1_at
epd	ependymin	-1.23158	Dr.268.1.S1_at
nr2e1	nuclear receptor subfamily 2, group E, member 1	-1.22671	Dr.5192.1.A1_at
otpb	orthopedia homolog b	-1.21867	Dr.8118.1.A1_at
akr7a2	aldo-keto reductase family 7, member A2 (aflatoxin aldehyde reductase)	-1.20825	Dr.4274.1.A1_at
sox11b	SRY-box containing gene 11b	-1.20699	Dr.5112.1.S1_at
pla2g4c	Phospholipase A2, group IVC (cytosolic, calcium-independent)-like	-1.20662	Dr.20839.1.A1_at
barhl2	barH-like 2 homeobox protein	-1.19923	Dr.16934.1.A1_at
sr	Serine racemase	-1.19886	Dr.17464.1.A1_at
hsd17b10	hydroxysteroid (17-beta) dehydrogenase 10	-1.19644	Dr.22828.1.A1_at
ngfr	nerve growth factor receptor (TNFR superfamily, member 16)	-1.19503	Dr.10488.1.A1_at
sox21b	SRY-box containing gene 21 b	-1.19137	Dr.14800.1.A1_at
glulb	glutamate-ammonia ligase (glutamine synthase) b	-1.1908	Dr.24868.1.A1_at
cln3	ceroid-lipofuscinosis, neuronal 3 (battenin)	-1.18646	Dr.3167.1.A1_at
glud1b	glutamate dehydrogenase 1b	-1.18582	Dr.2938.1.S1_at
dlb	Delta-like protein B Precursor	-1.176	Dr.574.1.S1_at
dpysl3	dihydropyrimidinase-like 3 (dpysl3)	-1.17509	Dr.16753.2.A1_at
npb	neuropeptide B	-1.16678	Dr.10474.1.A1_at
nsfa	N-ethylmaleimide-sensitive factor a	-1.16125	Dr.9155.1.S1_at
otos	otospiralin-like	-1.15738	Dr.19402.1.A1_at
syngr1a	synaptogyrin 1a	-1.1548	Dr.15842.1.A1_at
erbb2	v-erb-b2 erythroblastic leukemia viral oncogene homolog 2	-1.15083	Dr.20789.1.A1_at
inab	internexin neuronal intermediate filament protein, alpha b	-1.14304	Dr.264.1.S1_at
kctd12.2	potassium channel tetramerisation domain containing 12.2	-1.13511	Dr.16088.1.A1_at
grnb	granulin b	-1.13207	Dr.7771.1.S1_at
sox11b	SRY-box containing gene 11b	-1.12953	Dr.5112.1.S2_at
itm2ba	integral membrane protein 2Ba (ABri/ADan amyloid peptide)	-1.12637	Dr.11083.1.S1_at

## Sheet: GO Biol Process_Neuronal funct
Term	Count	%	PValue	Genes	Genes Symbol
GO:0045449~regulation of transcription	15	18.75	0.014753244568404633	DR.20143.1.S1_AT, DR.25405.1.A1_AT, DR.5192.1.A1_AT, DR.14800.1.A1_AT, DR.12836.2.A1_AT, DR.737.1.A1_AT, DR.12986.1.A1_A_AT, DR.8197.1.S1_AT, DR.11558.1.A1_AT, DR.20386.1.S1_AT, DR.5372.7.A1_X_AT, DR.429.1.S1_AT, DR.8072.1.S1_AT, DR.10326.1.S1_AT, DR.8118.1.A1_AT, DR.16934.1.A1_AT, DR.5372.9.S1_S_AT, DR.5372.7.A1_AT	barhl2, creb3l3, dbx1b, dlx5a, fos, her3, her4.2, her4.2/3, id2b, junba, junbb, neurod6b, nr2e1, otpb, sox19b, sox21b
GO:0006355~regulation of transcription, DNA-dependent	12	15.0	0.023025799456888218	DR.20143.1.S1_AT, DR.5192.1.A1_AT, DR.14800.1.A1_AT, DR.737.1.A1_AT, DR.12986.1.A1_A_AT, DR.11558.1.A1_AT, DR.20386.1.S1_AT, DR.5372.7.A1_X_AT, DR.429.1.S1_AT, DR.8072.1.S1_AT, DR.10326.1.S1_AT, DR.8118.1.A1_AT, DR.16934.1.A1_AT, DR.5372.9.S1_S_AT, DR.5372.7.A1_AT	barhl2, creb3l3, dbx1b, dlx5a, fos,her3, her4.2, her4.2/3, junba, junbb, nr2e1, otpb, sox21b
GO:0051252~regulation of RNA metabolic process	12	15.0	0.024759052347007374	DR.20143.1.S1_AT, DR.5192.1.A1_AT, DR.14800.1.A1_AT, DR.737.1.A1_AT, DR.12986.1.A1_A_AT, DR.11558.1.A1_AT, DR.20386.1.S1_AT, DR.5372.7.A1_X_AT, DR.429.1.S1_AT, DR.8072.1.S1_AT, DR.10326.1.S1_AT, DR.8118.1.A1_AT, DR.16934.1.A1_AT, DR.5372.9.S1_S_AT, DR.5372.7.A1_AT	barhl2, creb3l3, dbx1b, dlx5a, fos,her3, her4.2, her4.2/3, junba, junbb, nr2e1, otpb, sox21b
GO:0006350~transcription	8	10.0	0.06359681244907758	DR.5372.7.A1_X_AT, DR.20143.1.S1_AT, DR.5192.1.A1_AT, DR.25405.1.A1_AT, DR.8118.1.A1_AT, DR.5372.9.S1_S_AT, DR.5372.7.A1_AT, DR.14800.1.A1_AT, DR.8197.1.S1_AT, DR.11558.1.A1_AT, DR.20386.1.S1_AT	creb3l3, her3, her4.2, her4.2/3, neurod6b, nr2e1, otpb, sox19b, sox21b
GO:0048666~neuron development	4	5.0	0.03169713233236596	DR.16183.1.S1_AT, DR.8118.1.A1_AT, DR.9155.1.S1_AT, DR.20789.1.A1_AT	erbb2, otpb, nsfa, dlc
GO:0030182~neuron differentiation	4	5.0	0.08257382295882391	DR.16183.1.S1_AT, DR.8118.1.A1_AT, DR.9155.1.S1_AT, DR.20789.1.A1_AT	erbb2, otpb, nsfa, dlc
GO:0001756~somitogenesis	3	3.75	0.08443957669454671	DR.5372.7.A1_X_AT, DR.16183.1.S1_AT, DR.5372.9.S1_S_AT, DR.5372.7.A1_AT, DR.22498.1.A1_AT, DR.20386.1.S1_AT	dlb, dlc, her4.2, her4.2/3
GO:0035282~segmentation	3	3.75	0.09927302746860436	DR.5372.7.A1_X_AT, DR.16183.1.S1_AT, DR.5372.9.S1_S_AT, DR.5372.7.A1_AT, DR.22498.1.A1_AT, DR.20386.1.S1_AT	dlb, dlc, her4.2, her4.2/3
GO:0007219~Notch signaling pathway	3	3.75	0.020459735542817676	DR.5372.7.A1_X_AT, DR.16183.1.S1_AT, DR.5372.9.S1_S_AT, DR.5372.7.A1_AT, DR.574.1.S1_AT, DR.20386.1.S1_AT	dlb, dlc, her4.2, her4.2/3
GO:0006835~dicarboxylic acid transport	2	2.5	0.04752922230722957	DR.25217.1.S1_AT, DR.25679.1.S1_AT	slc1a4, slc1a3a
GO:0006542~glutamine biosynthetic process	2	2.5	0.03418028979377707	DR.4147.1.S1_AT, DR.24868.1.A1_AT	glula, glulb
GO:0009084~glutamine family amino acid biosynthetic process	2	2.5	0.09284082549018331	DR.4147.1.S1_AT, DR.24868.1.A1_AT	glula, glulb
GO:0021854~hypothalamus development	2	2.5	0.060697154479051676	DR.8118.1.A1_AT, DR.9155.1.S1_AT	otpb, nsfa
GO:0021761~limbic system development	2	2.5	0.060697154479051676	DR.8118.1.A1_AT, DR.9155.1.S1_AT	otpb, nsfa
GO:0021954~central nervous system neuron development	2	2.5	0.0801149332337978	DR.8118.1.A1_AT, DR.9155.1.S1_AT	otpb, nsfa
GO:0021953~central nervous system neuron differentiation	2	2.5	0.09913885981230447	DR.8118.1.A1_AT, DR.9155.1.S1_AT	otpb, nsfa
GO:0048909~anterior lateral line nerve development	2	2.5	0.020647918431974804	DR.9155.1.S1_AT, DR.20789.1.A1_AT	nsfa, erbb2
GO:0048940~anterior lateral line nerve glial cell morphogenesis involved in differentiation	2	2.5	0.020647918431974804	DR.9155.1.S1_AT, DR.20789.1.A1_AT	nsfa, erbb2
GO:0048913~anterior lateral line nerve glial cell differentiation	2	2.5	0.020647918431974804	DR.9155.1.S1_AT, DR.20789.1.A1_AT	nsfa, erbb2
GO:0048914~myelination of anterior lateral line nerve axons	2	2.5	0.020647918431974804	DR.9155.1.S1_AT, DR.20789.1.A1_AT	nsfa, erbb2
GO:0048939~anterior lateral line nerve glial cell development	2	2.5	0.020647918431974804	DR.9155.1.S1_AT, DR.20789.1.A1_AT	nsfa, erbb2
GO:0048898~anterior lateral line system development	2	2.5	0.020647918431974804	DR.9155.1.S1_AT, DR.20789.1.A1_AT	nsfa, erbb2
GO:0048942~posterior lateral line nerve glial cell morphogenesis involved in differentiation	2	2.5	0.03418028979377707	DR.9155.1.S1_AT, DR.20789.1.A1_AT	nsfa, erbb2
GO:0048931~posterior lateral line nerve glial cell differentiation	2	2.5	0.03418028979377707	DR.9155.1.S1_AT, DR.20789.1.A1_AT	nsfa, erbb2
GO:0048941~posterior lateral line nerve glial cell development	2	2.5	0.03418028979377707	DR.9155.1.S1_AT, DR.20789.1.A1_AT	nsfa, erbb2
GO:0048932~myelination of posterior lateral line nerve axons	2	2.5	0.03418028979377707	DR.9155.1.S1_AT, DR.20789.1.A1_AT	nsfa, erbb2
GO:0048897~myelination of lateral line nerve axons	2	2.5	0.03418028979377707	DR.9155.1.S1_AT, DR.20789.1.A1_AT	nsfa, erbb2
GO:0048938~lateral line nerve glial cell morphogenesis involved in differentiation	2	2.5	0.03418028979377707	DR.9155.1.S1_AT, DR.20789.1.A1_AT	nsfa, erbb2
GO:0048895~lateral line nerve glial cell differentiation	2	2.5	0.04087753275034859	DR.9155.1.S1_AT, DR.20789.1.A1_AT	nsfa, erbb2
GO:0014037~Schwann cell differentiation	2	2.5	0.04087753275034859	DR.9155.1.S1_AT, DR.20789.1.A1_AT	nsfa, erbb2
GO:0014044~Schwann cell development	2	2.5	0.04087753275034859	DR.9155.1.S1_AT, DR.20789.1.A1_AT	nsfa, erbb2
GO:0048937~lateral line nerve glial cell development	2	2.5	0.04087753275034859	DR.9155.1.S1_AT, DR.20789.1.A1_AT	nsfa, erbb2
GO:0001508~regulation of action potential	2	2.5	0.05413566227510308	DR.9155.1.S1_AT, DR.20789.1.A1_AT	nsfa, erbb2
GO:0007272~ensheathment of neurons	2	2.5	0.05413566227510308	DR.9155.1.S1_AT, DR.20789.1.A1_AT	nsfa, erbb2
GO:0008366~axon ensheathment	2	2.5	0.05413566227510308	DR.9155.1.S1_AT, DR.20789.1.A1_AT	nsfa, erbb2
GO:0042552~myelination	2	2.5	0.05413566227510308	DR.9155.1.S1_AT, DR.20789.1.A1_AT	nsfa, erbb2
GO:0048918~posterior lateral line nerve development	2	2.5	0.05413566227510308	DR.9155.1.S1_AT, DR.20789.1.A1_AT	nsfa, erbb2
GO:0019228~regulation of action potential in neuron	2	2.5	0.05413566227510308	DR.9155.1.S1_AT, DR.20789.1.A1_AT	nsfa, erbb2
GO:0048892~lateral line nerve development	2	2.5	0.060697154479051676	DR.9155.1.S1_AT, DR.20789.1.A1_AT	nsfa, erbb2
GO:0021782~glial cell development	2	2.5	0.06721399877104353	DR.9155.1.S1_AT, DR.20789.1.A1_AT	nsfa, erbb2
GO:0042391~regulation of membrane potential	2	2.5	0.06721399877104353	DR.9155.1.S1_AT, DR.20789.1.A1_AT	nsfa, erbb2
GO:0021545~cranial nerve development	2	2.5	0.09913885981230447	DR.9155.1.S1_AT, DR.20789.1.A1_AT	nsfa, erbb2
GO:0021675~nerve development	2	2.5	0.09913885981230447	DR.9155.1.S1_AT, DR.20789.1.A1_AT	nsfa, erbb2
