# Supplementary material for: Whole-genome expression profile in zebrafish embryos after chronic exposure to morphine: identification of new genes associated with neuronal function and mu opioid receptor expression
Source: BMC Genomics. 2014 Oct 8;15:874. doi: 10.1186/1471-2164-15-874 (PMC4201762; doi:10.1186/1471-2164-15-874)
Supplement: Supplementary file 5 — Additional file 5: Table listing genes differentially expressed by morphine validation by our in silico analysis. (XLSX 34 KB) [file 12864_2014_6556_MOESM5_ESM.xlsx]

## Sheet: Validation in silico
probeset ID	d.value	p.value	q.value	R.fold	Genename	Description / Validation in silico	Putative gene by Affymetrix
Dr.10036.2.A1_x_at	-1.83996	0.00772427	0.0922649	-1.18697	actr2	actin-related protein 2-like	zgc:101810
Dr.10282.1.A1_at	-1.81892	0.0082455	0.0956648	-1.14838	wu:fk30a05	wu:fk30a05	wu:fk30a05
Dr.10359.1.A1_at	2.13234	0.00310751	0.0545308	1.17265	smim13	small integral membrane protein 13	LOC100190889 /// LOC100537908
Dr.10602.1.A1_at	1.96711	0.00510021	0.0734897	1.1837	ddx17	DEAD (Asp-Glu-Ala-Asp) box helicase 17 (ddx17)	LOC556764
Dr.1077.1.S1_at	-3.03502	0.000393802	0.0183359	-1.40652	LOC768128	zgc:153129	zgc:153129
Dr.11197.1.S1_at	1.99765	0.00463405	0.0694706	1.173	kidins220a	kinase D-interacting substrate of 220a (kidins220a)	---
Dr.11424.1.A1_at	-1.82776	0.0080169	0.094618	-1.16351	mrpp3	mitochondrial ribonuclease P protein 3-like	LOC555630
Dr.11429.1.A1_at	-1.84978	0.00747583	0.0909211	-1.17996	abcc6	ATP-binding cassette, sub-family C (CFTR/MRP), member 6	zgc:175133
Dr.11627.1.S1_at	-1.88434	0.00668182	0.0853973	-1.16792	phb2	prohibitin 2	zgc:86841
Dr.11748.1.A1_at	3.86457	0.000149196	0.0154003	1.41911	iplag2	calcium-independent phospholipase A2-gamma-like	LOC100536004
Dr.11958.1.A1_at	-1.87994	0.00676891	0.0860528	-1.14968	uroc1	urocanase domain containing 1	zgc:194768
Dr.12337.2.A1_a_at	2.38517	0.00152718	0.036181	1.24029	ppt2	palmitoyl-protein thioesterase 2	zgc:55413 /// zgc:77118
Dr.12425.5.S1_a_at	2.92808	0.000481527	0.0195795	1.36882	fth1	ferritin, heavy polypeptide 1	LOC100006428 /// LOC558816 /// zgc:109934 /// zgc:173593 /// zgc:173594 /// zgc:198419 /// zgc:92066
Dr.12485.1.A1_at	4.89846	7.29974e-05	0.0152054	1.43046	c5h11orf88	UPF0722 protein C11orf88 homolog (c5h11orf88)	si:dkey-27p23.3
Dr.12489.1.S1_at	4.30079	0.000113978	0.0152054	1.44138	mlf1	myeloid leukemia factor 1 (mlf1)	LOC553527
Dr.12491.1.A1_at	-4.59061	9.09266e-05	0.0152054	-1.44883	c4.2	complement C4-2-like	LOC794635
Dr.12508.1.A1_at	-3.06395	0.000379714	0.0180944	-1.36004	tspan1	tetraspanin 1	zgc:64085
Dr.12661.1.A1_at	1.98573	0.00481398	0.0710687	1.20957	nbr1	next to BRCA1 gene 1 protein	LOC555713
Dr.12661.2.S1_at	1.88073	0.00675674	0.0860528	1.21675	nbr1	next to BRCA1 gene 1 protein	LOC555713
Dr.12673.1.A1_at	1.88509	0.00666517	0.0853973	1.19065	agfg2	Arf-GAP domain and FG repeat-containing protein 2	zgc:114045
Dr.12839.1.S1_at	3.18804	0.00033169	0.0173302	1.38476	rmd1	regulator of microtubule dynamics protein 1 (rmd1)	zgc:171674
Dr.12956.1.S1_at	3.38069	0.00025357	0.0164251	1.29647	fuom	Protein fucU homolog (fucose mutarotase)	si:ch211-217g15.2
Dr.12963.1.A1_at	-4.58799	9.22072e-05	0.0152054	-1.56086	rcan2	regulator of calcineurin 2	zgc:85746
Dr.1302.1.A1_at	2.14905	0.00295575	0.0533344	1.22017	napsa	napsin A aspartic peptidase	zgc:63831
Dr.13081.1.A1_at	2.28807	0.00196325	0.0418557	1.19083	uchl5	ubiquitin carboxyl-terminal hydrolase CYLD-like	LOC100535854 /// LOC561108
Dr.13385.1.S1_at	2.64985	0.000826663	0.0251025	1.24866	cers2b	ceramide synthase 2b (cers2b)	LOC565295
Dr.13586.1.A1_at	-2.19442	0.00258052	0.0491617	-1.25728	prr11	Proline-rich protein 11-like (transcription repressor of MHCII)	LOC567366
Dr.13662.1.S1_at	-2.81063	0.000587181	0.0213523	-1.21057	rbm7	RNA-binding protein 7	zgc:77304
Dr.13683.1.A1_at	-1.94062	0.0055414	0.0776228	-1.19168	tim21	TIM21-like protein, mitochondrial-like	LOC560369
Dr.13740.1.S1_at	-2.39634	0.00148044	0.03551	-1.18307	apitd1	centromere protein S (apoptosis-inducing, TAF9-like domain 1)	zgc:194319
Dr.13764.1.S1_at	-2.6554	0.00081962	0.0250166	-1.22832	pttg1	pituitary tumor-transforming 1	LOC100535078 /// LOC100535199 /// si:dkey-192o1.2
Dr.13902.1.S1_at	1.92655	0.00579305	0.079521	1.20612	slc4a4a	solute carrier family 4, member 4a (slc4a4a)	---
Dr.14350.1.A1_at	1.91182	0.00609272	0.0820368	1.2643	sec24	sec24-like	LOC100000526
Dr.14417.1.A1_at	1.97096	0.00503874	0.0731214	1.17755	cspp1	centrosome and spindle pole-associated protein 1-like (ABP)	LOC569952
Dr.14504.1.S1_at	-2.67037	0.000789524	0.0245152	-1.23384	mrpl55	39S mitochondrial ribosomal protein L55	zgc:171480
Dr.1484.1.A1_at	2.1517	0.00293014	0.0530798	1.18432	aebp1	AE binding protein 1 (AEBP1)	si:ch1073-459j12.1
Dr.14903.1.S1_at	2.23107	0.0023039	0.0463636	1.16614	cox8	Cytochrome c oxidase polypeptide VIII-heart, mitochondrial-like	LOC569770
Dr.14914.1.A1_at	2.14949	0.00295191	0.0533344	1.18544	slc10a7	Sodium/bile acid cotransporter 7 (Na(+)/bile acid cotransporter 7)(Solute carrier family 10 member 7)	zgc:92251
Dr.14920.1.S1_a_at	2.06173	0.00382468	0.0618677	1.1658	numa1	nuclear mitotic apparatus protein 1	wu:fb44b02
Dr.15160.1.A1_at	-1.98359	0.004846	0.0713824	-1.15612	zp4	zona pellucida sperm-binding protein 4-like	LOC100331651
Dr.15362.1.S1_at	-2.75873	0.000657617	0.0219943	-1.25383	tmem256	transmembrane protein 256	zgc:110256
Dr.15555.1.S1_at	3.52944	0.00021387	0.0158624	1.53831	tmem101	transmembrane protein 101-like	---
Dr.15575.1.A1_at	-9.67279	1.02452e-05	0.0152054	-3.01418	LOC566752	LOC566752 (urokinase plasminogen activator surface receptor-like)	LOC566752
Dr.15737.1.S1_at	-3.01039	0.000414292	0.0187746	-1.25394	C14orf166	UPF0568 protein C14orf166 homolog	zgc:56576
Dr.15751.1.A1_at	-3.67602	0.000181853	0.0155336	-1.35272	znf631	zinc finger protein 613-like	LOC100148412
Dr.15765.1.A1_a_at	-2.18484	0.00265544	0.0502044	-1.21265	rbfa	Putative ribosome-binding factor A, mitochondrial Precursor	zgc:162590
Dr.15783.1.S1_at	2.32078	0.00178972	0.0398963	1.23625	dhrs11	dehydrogenase/reductase (SDR family) member 11	zgc:92630
Dr.15970.1.S1_at	3.74161	0.000172248	0.0154829	1.49095	fbxo44	F-box protein 44	zgc:114081
Dr.16405.1.S1_at	1.93171	0.00569636	0.0790112	1.19484	folh1	folate hydrolase (prostate-specific membrane antigen) 1	zgc:56429
Dr.16543.1.S1_at	3.17101	0.000345137	0.0174282	1.36021	ctu1	cytoplasmic tRNA 2-thiolation protein 1 (ctu1)	zgc:55395
Dr.16617.1.S1_at	-1.97876	0.00491708	0.0716333	-1.17471	lsm12b	Protein LSM12 homolog B	zgc:85812
Dr.16652.1.S1_at	1.94068	0.00553884	0.0776228	1.22815	cobl-1	cordon-bleu protein-like 1-like	LOC100332245
Dr.16652.2.A1_at	2.18294	0.00267017	0.0504026	1.2217	cobl-1	cordon-bleu protein-like 1-like	LOC100332245
Dr.16655.1.S1_at	-4.7221	8.06813e-05	0.0152054	-1.32616	mgst3	microsomal glutathione S-transferase 3 (mgst3)	zgc:56518
Dr.16699.1.A1_at	-2.6849	0.00076135	0.0239777	-1.1737	zscan20	zinc finger and SCAN domain containing 20-like	zgc:110821
Dr.17020.1.S1_at	1.94651	0.00544791	0.0769129	1.11656	ck18	Keratin, type I cytoskeletal 18 (Cytokeratin-18)(CK-18)(Keratin-18)(K18)(Dorsal aorta proneprin kinesin-1)(DreK18)	---
Dr.17303.1.S1_at	-1.88283	0.00670807	0.0856407	-1.2821	rnf4	e3 ubiquitin ligase RNF4	im:7142942
Dr.17310.1.S1_at	1.90486	0.00622591	0.0828711	1.13765	vdac3	voltage-dependent anion channel 3	zgc:56235
Dr.17326.1.A1_at	1.85497	0.00734264	0.0899927	1.19221	ccdc115	Coiled-coil domain-containing protein 115	zgc:113121
Dr.17344.1.A1_at	1.84599	0.00756419	0.0913327	1.21203	papd1	PAP associated domain containing 1-like (mitochondrial poly(A) polymerase; mtpap)	LOC563801
Dr.17378.1.S1_at	-2.29072	0.00194724	0.041808	-1.2299	C14orf166	UPF0568 protein C14orf166 homolog	zgc:56676
Dr.17459.1.S1_a_at	-2.27513	0.00204265	0.0427735	-1.40513	itih4	inter-alpha (globulin) inhibitor H4 isoform 2	zgc:112265
Dr.17464.1.A1_at	-2.44438	0.00131203	0.0332152	-1.19886	sr	Serine racemase	zgc:162816
Dr.175.1.A1_at	2.46679	0.00124864	0.0321589	1.18739	prrg1	proline rich Gla (G-carboxyglutamic acid) 1	zgc:103657
Dr.17501.1.A1_at	-2.57365	0.00097586	0.0275869	-1.22019	C6orf120	UPF0669 protein C6orf120 homolog Precursor	zgc:77929
Dr.17543.3.A1_at	-2.31961	0.00179676	0.0399142	-1.18281	c16orf72	chromosome 16 open reading frame 72 (c3h16orf72)	---
Dr.17946.1.S1_at	1.86198	0.00715887	0.0886321	1.14531	rfx4	regulatory factor X, 4 (rfx4)	---
Dr.17965.2.A1_at	-1.91124	0.00609976	0.0820368	-1.13182	LOC767720	zgc:153440	zgc:153440
Dr.18072.1.S1_at	-6.0882	3.7139e-05	0.0152054	-1.55393	hrasls	HRAS-like suppressor (phospholipid-metabolizing enzyme A-C1)	si:ch211-229n2.7
Dr.18175.1.A1_at	2.39881	0.00147147	0.0354381	1.3004	eif2c2	eukaryotic translation initiation factor 2C, 2 (eif2c2)	---
Dr.18186.1.S1_at	-2.48621	0.00120446	0.0314993	-1.19505	s100a5	S100-A5-like	LOC569958
Dr.18343.1.A1_at	1.89505	0.0064417	0.0844652	1.17884	uchl5	ubiquitin carboxyl-terminal hydrolase CYLD-like	LOC100535854 /// LOC561108
Dr.18420.1.S1_at	2.50446	0.00115707	0.030802	1.25091	diablo	diablo homolog (Drosophila);	zgc:63938
Dr.18505.1.S1_at	2.65915	0.000810015	0.0249803	1.43848	ccnt1	cyclin-T1 (ccnt1)	si:dkey-18f23.10
Dr.18547.1.A1_at	2.02237	0.0042902	0.0665013	1.22793	utp18	UTP18 small subunit (SSU) processome component homolog (yeast) (utp18)	---
Dr.18661.1.A1_at	-2.30206	0.00188064	0.0409183	-1.20001	scd	stearoyl-CoA desaturase	si:ch211-210c8.6
Dr.18698.1.A1_at	-2.01092	0.00444644	0.0678575	-1.349	mpst	mercaptopyruvate sulfurtransferase	zgc:162544
Dr.19023.1.A1_at	-2.31196	0.00183198	0.04043	-1.19183	cacna1g	voltage-dependent calcium channel alpha 1G subunit-like	LOC560875
Dr.19402.1.A1_at	-1.97888	0.0049158	0.0716333	-1.15738	otos	otospiralin-like	LOC100334274
Dr.19427.2.S1_at	2.02662	0.0042268	0.0660334	1.23271	osbpl2	oxysterol binding protein-like 2 (osbpl2)	---
Dr.19445.1.S1_at	-3.64453	0.000186976	0.0156249	-1.34809	cxxc5	CXXC finger protein 5 (cxxc5) WID (Wilms tumor 1 -induced Inhibitor of Dishevelled)	---
Dr.19663.1.A1_at	-2.05654	0.00388103	0.0624389	-1.15764	apoIV	apolipoprotein A-IV	zgc:112992
Dr.19921.1.A1_at	-1.78433	0.00924761	0.102615	-1.13385	ano10	anoctamin 10	zgc:153923
Dr.20008.2.A1_at	2.29682	0.00190818	0.0412678	1.18593	krt7	type I keratin E7	zgc:92061
Dr.20190.1.S1_at	-2.77928	0.000620478	0.0216041	-1.30026	orc4	origin recognition complex, subunit 4 (orc4)	zgc:85772
Dr.20271.1.S1_at	-3.01461	0.000411731	0.01873	-1.32433	pla2g12a	phospholipase A2, group XIIA (pla2g12a)	zgc:162119
Dr.20334.1.S1_at	-2.17557	0.002731	0.0510892	-1.19827	dnase1l3	deoxyribonuclease I-like 3	zgc:101000
Dr.204.1.A1_at	2.1612	0.00285522	0.0523155	1.16557	hdlbp	high density lipoprotein binding protein	wu:fa07b03
Dr.20632.1.A1_at	-1.92036	0.00592239	0.0806025	-1.16983	c2orf15	chromosome 2 open reading frame 15 (c9H2orf15)	---
Dr.20839.1.A1_at	-2.59837	0.000923353	0.0266742	-1.20662	pla2g4c	Phospholipase A2, group IVC (cytosolic, calcium-independent)-like	LOC100148818
Dr.20839.1.A1_x_at	-3.36118	0.000260613	0.0164524	-1.32438	pla2g4c	Phospholipase A2, group IVC (cytosolic, calcium-independent)-like	LOC100148818
Dr.21345.1.A1_at	-2.43066	0.00136198	0.0340441	-1.18971	zgc:101768	zgc:101768	zgc:101768
Dr.21771.1.A1_at	3.53197	0.000211308	0.0158624	1.22858	bnip4	BCL2/adenovirus E1B interacting protein 4 (bnip4)	---
Dr.23185.1.S1_at	-2.3712	0.00157841	0.036891	-1.21261	gimap7	GTPase IMAP family member 7-like	LOC100535453
Dr.23763.1.A1_at	2.89114	0.000516745	0.0202488	1.30781	fblim1	filamin-binding LIM protein-1	zgc:154176
Dr.23813.1.S1_at	3.59279	0.000199142	0.0157415	1.5054	alpp	alkaline phosphatase, placental (alpp)	zgc:110409
Dr.23983.1.A1_at	-3.37545	0.000256131	0.0164251	-1.24914	phr	DNA photolyase (cpd-phr)(LOC394039)	zgc:66475
Dr.24333.1.A1_at	2.54065	0.00105526	0.0289359	1.20822	c11H12orf10	UPF0160 protein MYG1, mitochondrial	zgc:136866
Dr.24333.1.A1_s_at	3.29241	0.000284306	0.0166961	1.30364	c11H12orf10	UPF0160 protein MYG1, mitochondrial	zgc:136866
Dr.24473.1.A1_at	2.25957	0.00212973	0.0441301	1.26738	zc3h18	zinc finger CCCH-type containing 18	zc3h18
Dr.25140.7.A1_at	4.30402	0.000112698	0.0152054	1.3955	epcam	epithelial cell adhesion molecule (epcam)	zgc:110304
Dr.25209.1.S1_at	2.58553	0.000951527	0.0270926	1.20625	C12orf23	UPF0444 transmembrane protein C12orf23 homolog	zgc:64098
Dr.25319.1.A1_at	2.00674	0.00450086	0.067989	1.33287	si:dkey-9p20	si:dkey-9p20	---
Dr.25341.1.A1_at	-5.33771	5.50682e-05	0.0152054	-1.44514	si:ch211-286l10.2	si:ch211-286l10.2	---
Dr.25398.1.S1_at	2.61838	0.000885573	0.0261013	1.21649	lppr3	Lipid phosphate phosphatase-related protein type 1 (Plasticity-related gene 3 protein)(PRG-3)	zgc:86759
Dr.25412.1.A1_a_at	-3.09158	0.00037203	0.017956	-1.26076	ppp4r1	protein phosphatase 4, regulatory subunit 1	---
Dr.25469.1.A1_at	-2.01041	0.00445668	0.0678882	-1.14938	stk17a	serine/threonine kinase 17a	zgc:153952
Dr.25577.1.A1_at	-1.95191	0.00534802	0.0757729	-1.18804	C16orf58	UPF0420 protein C16orf58	zgc:162613
Dr.25591.1.A1_at	1.98824	0.00477428	0.0706804	1.14751	si:ch211-191i18.1	si:ch211-191i18.1	si:ch211-191i18.1
Dr.25796.1.A1_at	2.35687	0.00164308	0.0377053	1.21883	sgo1	shugoshin-like 1	zgc:158297
Dr.25919.1.A1_at	1.95668	0.00526606	0.0751497	1.13925	slc25a17	solute carrier family 25 (mitochondrial carrier; peroxisomal membrane protein, 34kDa), member 17	zgc:162641
Dr.26048.1.A1_at	2.55601	0.0010194	0.0282133	1.18677	ccdc127	coiled-coil domain containing 127 (ccdc127)	---
Dr.26296.1.A1_s_at	-2.22161	0.00236985	0.0469593	-1.18984	mapk8ip1	mitogen-activated protein kinase 8 interacting protein 1 (mapk8ip1)	LOC100537717
Dr.26377.1.A1_at	-1.89085	0.00653775	0.0844652	-1.16518	gpn1	GPN-loop GTPase 1	zgc:100927
Dr.26404.1.S1_at	1.99476	0.00467311	0.06983	1.35709	LOC550268	zgc:110283	zgc:110283
Dr.26459.1.S1_at	2.55701	0.0010162	0.0281904	1.21217	nnmt	nicotinamide N-methyltransferase	zgc:64002
Dr.26468.1.S1_at	3.41843	0.000241404	0.0162792	1.22705	cuta	cutA divalent cation tolerance homolog (E. coli) (brain acetylcholinesterase putative membrane anchor)	zgc:63972
Dr.26538.1.A1_at	19.3549	1.28066e-06	0.0152054	4.73238	NA	NA	wls
Dr.2779.1.A1_at	2.21091	0.00244605	0.0477634	1.1461	ndfip2	Nedd4 family interacting protein 2	zgc:63948
Dr.2960.1.A1_at	-2.93564	0.000478325	0.0195162	-1.24605	itih4	inter-alpha (globulin) inhibitor H4 isoform 2	zgc:112265
Dr.3211.1.A1_at	-2.61483	0.000893898	0.0261413	-1.23407	grik-like	glutamate receptor, ionotropic, kainate-like	si:ch211-251b21.1
Dr.3539.1.A1_at	2.95307	0.000459115	0.0193093	1.3012	C11orf54	Ester hydrolase C11orf54 homolog	zgc:85789
Dr.3606.1.A1_at	-3.26124	0.000291349	0.0167924	-1.37425	cluh	clustered mitochondria protein homolog	zgc:152873
Dr.3612.1.A1_at	2.01934	0.00432862	0.0668523	1.13529	ppp1r8	protein phosphatase 1, regulatory (inhibitor) subunit 8	zgc:63827
Dr.3789.1.A1_at	2.36937	0.00158929	0.0369274	1.16156	slc7a8	solute carrier family 7 (amino acid transporter light chain, L system), member A8 (large neutral amino acids transporter small subunit 2)(L-type amino acid transporter 2)	si:ch211-14a17.3
Dr.4083.1.A1_at	6.35085	3.45777e-05	0.0152054	1.88378	si:dkey-81p22.11	si:dkey-81p22.11	---
Dr.4268.1.S1_at	-2.63223	0.000858039	0.025597	-1.23183	lamp2	lysosomal-associated membrane protein 2 (cd68)	wu:fb66f03
Dr.4274.1.A1_at	-2.14311	0.0030057	0.0536184	-1.20825	akr7a2	aldo-keto reductase family 7, member A2 (aflatoxin aldehyde reductase)	zgc:92502
Dr.4467.1.S1_at	-2.45067	0.00129474	0.0329179	-1.22797	cpt1a	carnitine palmitoyltransferase 1A (Liver) (CPT1A)	si:ch211-236l14.3
Dr.4749.1.A1_at	-1.81679	0.00831466	0.0959388	-1.17594	rala	v-ral simian leukemia viral oncogene homolog A (ras related)	zgc:92116
Dr.5003.1.A1_at	4.61059	8.83652e-05	0.0152054	1.64901	megf6	multiple epidermal growth factor-like domains protein 6	zgc:158328
Dr.5008.1.S1_at	2.13937	0.00303836	0.0539235	1.18809	leprotl1 = vps55	leptin receptor overlapping transcript-like 1 (leprotl1 = vps55)	zgc:92045
Dr.5214.2.A1_at	2.82734	0.000567971	0.0212063	1.18632	man2b1	mannosidase, alpha, class 2B, member 1	zgc:110815
Dr.5461.1.A1_at	4.39729	0.000105014	0.0152054	1.53607	cox4.2	cytochrome c oxidase subunit IV isoform 2 (cox4.2)	LOC402880
Dr.5467.1.A1_at	4.28321	0.00011654	0.0152054	1.60131	serping1	serpin peptidase inhibitor, clade G (C1 inhibitor), member 1	si:dkeyp-110g5.2
Dr.5531.1.S1_a_at	-3.84333	0.000150477	0.0154003	-1.36319	krt23	keratin 23 (histone deacetylase inducible)	si:dkeyp-113d7.4
Dr.5635.3.S1_a_at	-1.93346	0.00565794	0.0786621	-1.19923	arhgap30	similar to Rho GTPase-activating protein 30 (Rho-type GTPase-activating protein 30)	si:ch73-110p20.1
Dr.5987.1.A1_at	3.1338	0.000359864	0.0176558	1.23707	msl1	Male-specific lethal 1-like 1 (MSL1-like 1)	zgc:175094
Dr.5995.1.A1_at	9.03484	1.28066e-05	0.0152054	1.89654	sept9a	Major facilitator superfamily domain-containing protein 1 (msf1) (septin 9)	im:7160594
Dr.6204.1.A1_at	3.61126	0.00019466	0.0157226	1.31449	map7d1b	microtubule-associated protein 7 domain containing 1b (map7d1b)	LOC100330456 /// LOC100330519 /// LOC100330842 /// LOC100535123 /// LOC100535520 /// LOC100536335 /// LOC100536420 /// LOC100538139 /// LOC796866 /// map7d1b /// si:ch211-69i3.3 /// si:dkeyp-13a3.8
Dr.6581.1.A1_at	-1.7548	0.0102107	0.108631	-1.12962	LOC393431	zgc:63587	zgc:63587
Dr.6705.1.S1_at	-2.85264	0.000549401	0.0207742	-1.30551	hlazel	major histocompatibility complex class I ZE like precursor (hlazel)	zgc:64115
Dr.691.1.S1_at	2.73295	0.000693475	0.0224965	1.26758	dhrs13a.2	dehydrogenase/reductase (SDR family) member 13a.2 (dhrs13a.2)	zgc:101565
Dr.7100.1.A1_at	2.90155	0.000505859	0.0200874	1.32629	ier-l	Immediate early response protein-like	LOC100331484
Dr.7372.1.S1_at	-3.30833	0.000279183	0.0166961	-1.29987	lamtor4	late endosomal/lysosomal adaptor, MAPK and MTOR activator 4	si:dkey-159a18.7
Dr.7801.1.A1_at	-5.25048	5.76295e-05	0.0152054	-1.36096	tsn2	tetraspan 2	zgc:110586
Dr.839.2.S1_a_at	5.38815	5.37875e-05	0.0152054	1.6854	si:dkeyp-1h4.9	si:dkeyp-1h4.9	---
Dr.8398.1.A1_at	1.99569	0.00465839	0.0697473	1.26407	CdGAPr	CG10538 gene product	LOC562449
Dr.8643.1.A1_x_at	-5.42529	4.99456e-05	0.0152054	-1.72633	fam115	family with sequence similarity 115	zgc:162193
Dr.881.1.A1_at	3.49653	0.000226676	0.0160104	1.33706	ckap4 = p63	cytoskeleton-associated protein 4 (type-II transmembrane protein p63)	zgc:85975
Dr.890.1.S1_at	-2.71196	0.000727412	0.0231546	-1.2673	krt18	keratin 18	zgc:77517
Dr.9071.1.A1_at	2.21277	0.00243132	0.0477634	1.15908	si:dkey-250d21.1	si:dkey-250d21.1	---
Dr.9088.1.A1_at	2.78266	0.000614074	0.0216006	1.26312	ck18	Keratin, type I cytoskeletal 18 (death-associated protein kinase 1 ; dapk1)	si:ch211-66i11.1
Dr.9423.1.S1_at	3.02125	0.000406608	0.0187121	1.31213	ndufb2	NADH dehydrogenase (ubiquinone) 1 beta subcomplex, 2, 8kDa	zgc:73329
DrAffx.2.64.S1_at	-1.89316	0.00648268	0.0844652	-1.16899	tim	timeless homolog (Drosophila) (tim)	wu:fd23d07
